# Supplementary material for: N-(4,5-Diaza­fluoren-9-yl­idene)-4-methyl­aniline
Source: Acta Crystallogr Sect E Struct Rep Online. 2008 Dec 3;65(Pt 1):o6. doi: 10.1107/S1600536808039627 (PMC2967858; doi:10.1107/S1600536808039627)
Supplement: Supplementary file 1 [file e-65-000o6-sup1.cif]

##############################################################################
###                                                                        ###
###        Electronic paper (Acta Crystallographica Section E)             ###
###                                                                        ###
##############################################################################
#                                                                            #
# This CIF contains the data in a paper accepted for publication in Acta     #
# Crystallographica Section E. It conforms to the requirements of Notes      #
# for Authors for Section E, and has been peer reviewed under the auspices   #
# of the IUCr Commission on Journals.                                        #
#                                                                            #
# Full details of the Crystallographic Information File format               #
# are given in the paper "The Crystallographic Information File (CIF):       #
# a New Standard Archive File for Crystallography" by S. R. Hall, F. H.      #
# Allen and I. D. Brown [Acta Cryst. (1991), A47, 655-685].                  #
#                                                                            #
# The current version of the core CIF dictionary is obtainable from          #
# ftp://ftp.iucr.org/pub/cif_core.dic. The current version number is 2.4.    #
#                                                                            #
# Software is freely available for graphical display of the structure(s) in  #
# this CIF.  For information consult the CIF home page http://www.iucr.org/  #
# cif/home.html                                                              #
#                                                                            #
# This file may be used for bona fide research purposes within the           #
# scientific community so long as proper attribution is given to the journal # 
# article from which it was obtained.                                        #
#                                                                            #
##############################################################################
                                             
data_I
_audit_creation_method     SHELXL-97
_chemical_name_systematic
;
<i>N</i>-(4,5-Diazafluoren-9-ylidene)-4-methylaniline
;
_chemical_name_common     ?
_chemical_formula_moiety     'C18 H13 N3'
_chemical_formula_sum     'C18 H13 N3'
_chemical_formula_iupac     'C18 H13 N3'
_chemical_formula_weight     271.31
_chemical_melting_point     ?
_symmetry_cell_setting     Triclinic
_symmetry_space_group_name_H-M     'P -1'
_symmetry_space_group_name_Hall     '-P 1'
loop_
    _symmetry_equiv_pos_as_xyz
    'x, y, z'
    '-x, -y, -z'
_cell_length_a     7.5970(15)
_cell_length_b     8.6100(17)
_cell_length_c     10.998(2)
_cell_angle_alpha     77.11(3)
_cell_angle_beta     87.48(3)
_cell_angle_gamma     85.79(3)
_cell_volume     699.1(2)
_cell_formula_units_Z     2
_cell_measurement_reflns_used     25
_cell_measurement_theta_min     10
_cell_measurement_theta_max     13
_cell_measurement_temperature     293(2)
_exptl_crystal_description     plate
_exptl_crystal_colour     yellow
_exptl_crystal_size_max     0.30
_exptl_crystal_size_mid     0.20
_exptl_crystal_size_min     0.20
_exptl_crystal_density_diffrn     1.289
_exptl_crystal_density_meas     ?
_exptl_crystal_density_method     'not measured'
_exptl_crystal_F_000     284
_exptl_absorpt_coefficient_mu     0.078
_exptl_absorpt_correction_type     psi-scan
_exptl_absorpt_process_details     '(North <i>et al.</i>,  1968)'
_exptl_absorpt_correction_T_min     0.9769
_exptl_absorpt_correction_T_max     0.9845
_exptl_special_details
;
;
_diffrn_ambient_temperature     293(2)
_diffrn_radiation_type     MoK\a
_diffrn_radiation_wavelength     0.71073
_diffrn_radiation_source     'fine-focus sealed tube'
_diffrn_radiation_monochromator     graphite
_diffrn_measurement_device_type     'Enraf--Nonius CAD-4'
_diffrn_measurement_method     \w/2\q
_diffrn_detector_area_resol_mean     ?
_diffrn_reflns_number     2742
_diffrn_reflns_av_R_equivalents     0.0255
_diffrn_reflns_av_sigmaI/netI     0.0406
_diffrn_reflns_theta_min     1.90
_diffrn_reflns_theta_max     25.27
_diffrn_reflns_theta_full     25.27
_diffrn_measured_fraction_theta_max     1.000
_diffrn_measured_fraction_theta_full     1.000
_diffrn_reflns_limit_h_min     -9
_diffrn_reflns_limit_h_max     9
_diffrn_reflns_limit_k_min     -9
_diffrn_reflns_limit_k_max     10
_diffrn_reflns_limit_l_min     0
_diffrn_reflns_limit_l_max     13
_diffrn_standards_number     3
_diffrn_standards_interval_count     200
_diffrn_standards_interval_time     120
_diffrn_standards_decay_%     0
_refine_special_details
;
Refinement of <i>F</i>^2^ against ALL reflections. The weighted <i>R</i>-factor
<i>wR</i> and goodness of fit <i>S</i> are based on <i>F</i>^2^, conventional
<i>R</i>-factors <i>R</i> are based on <i>F</i>, with <i>F</i> set to zero for
negative <i>F</i>^2^. The threshold expression of <i>F</i>^2^ >
\s(<i>F</i>^2^) is used only for calculating <i>R</i>-factors(gt) <i>etc</i>.
and is not relevant to the choice of reflections for refinement.
<i>R</i>-factors based on <i>F</i>^2^ are statistically about twice as large
as those based on <i>F</i>, and <i>R</i>- factors based on ALL data will be
even larger.
;
_reflns_number_total     2534
_reflns_number_gt     1829
_reflns_threshold_expression     I>2\s(I)
_refine_ls_structure_factor_coef     Fsqd
_refine_ls_matrix_type     full
_refine_ls_R_factor_all     0.0871
_refine_ls_R_factor_gt     0.0582
_refine_ls_wR_factor_gt     0.1337
_refine_ls_wR_factor_ref     0.1666
_refine_ls_goodness_of_fit_ref     1.005
_refine_ls_restrained_S_all     1.005
_refine_ls_number_reflns     2534
_refine_ls_number_parameters     190
_refine_ls_number_restraints     0
_refine_ls_hydrogen_treatment     constr
_refine_ls_weighting_scheme     calc
_refine_ls_weighting_details
             'calc w=1/[\s^2^(Fo^2^)+(0.05P)^2^+0.85P] where P=(Fo^2^+2Fc^2^)/3'
_atom_sites_solution_hydrogens     geom
_atom_sites_solution_primary     direct
_atom_sites_solution_secondary     difmap
_refine_ls_shift/su_max     0.000
_refine_ls_shift/su_mean     0.000
_refine_diff_density_max     0.502
_refine_diff_density_min     -0.279
_refine_ls_extinction_method     none
_refine_ls_extinction_coef     ?
loop_
    _atom_type_symbol
    _atom_type_description
    _atom_type_scat_dispersion_real
    _atom_type_scat_dispersion_imag
    _atom_type_scat_source
    'C' 'C' 0.0033 0.0016
                         'International Tables Vol C Tables 4.2.6.8 and 6.1.1.4'
    'H' 'H' 0.0000 0.0000
                         'International Tables Vol C Tables 4.2.6.8 and 6.1.1.4'
    'N' 'N' 0.0061 0.0033
                         'International Tables Vol C Tables 4.2.6.8 and 6.1.1.4'
_computing_data_collection     'CAD-4 Software (Enraf--Nonius, 1985)'
_computing_cell_refinement     'CAD-4 Software (Enraf--Nonius, 1985)'
_computing_data_reduction     'XCAD4 (Harms & Wocadlo, 1995)'
_computing_structure_solution     'SHELXS97 (Sheldrick, 2008)'
_computing_structure_refinement     'SHELXL97 (Sheldrick, 2008)'
_computing_molecular_graphics     'SHELXTL (Sheldrick, 2008)'
_computing_publication_material     'SHELXTL (Sheldrick, 2008)'
loop_
    _atom_site_type_symbol
    _atom_site_label
    _atom_site_fract_x
    _atom_site_fract_y
    _atom_site_fract_z
    _atom_site_U_iso_or_equiv
    _atom_site_adp_type
    _atom_site_calc_flag
    _atom_site_refinement_flags
    _atom_site_occupancy
    _atom_site_disorder_assembly
    _atom_site_disorder_group
    N N1 0.2577(3) 1.3579(3) 0.5598(2) 0.0539(7) Uani d . 1 . .
    C C1 0.0220(6) 1.2134(6) 1.0717(3) 0.0953(14) Uani d . 1 . .
    H H1B -0.0898 1.2705 1.0794 0.143 Uiso calc R 1 . .
    H H1C 0.1063 1.2457 1.1223 0.143 Uiso calc R 1 . .
    H H1D 0.0091 1.1008 1.0992 0.143 Uiso calc R 1 . .
    N N2 0.2970(3) 0.8734(3) 0.3984(2) 0.0507(6) Uani d . 1 . .
    C C2 0.0855(5) 1.2499(5) 0.9378(3) 0.0658(9) Uani d . 1 . .
    N N3 0.4535(3) 1.1454(3) 0.2071(2) 0.0526(6) Uani d . 1 . .
    C C3 0.2450(4) 1.1836(4) 0.8993(3) 0.0584(8) Uani d . 1 . .
    H H3B 0.3152 1.1156 0.9583 0.070 Uiso calc R 1 . .
    C C4 0.3018(4) 1.2158(4) 0.7759(3) 0.0551(8) Uani d . 1 . .
    H H4A 0.4094 1.1703 0.7528 0.066 Uiso calc R 1 . .
    C C5 0.1987(4) 1.3158(3) 0.6866(3) 0.0501(7) Uani d . 1 . .
    C C6 0.0411(4) 1.3877(4) 0.7236(3) 0.0602(8) Uani d . 1 . .
    H H6A -0.0268 1.4590 0.6650 0.072 Uiso calc R 1 . .
    C C7 -0.0137(5) 1.3531(5) 0.8469(3) 0.0723(10) Uani d . 1 . .
    H H7A -0.1203 1.4002 0.8701 0.087 Uiso calc R 1 . .
    C C8 0.2867(4) 1.2521(3) 0.4951(2) 0.0432(6) Uani d . 1 . .
    C C9 0.2518(3) 1.0803(3) 0.5183(2) 0.0398(6) Uani d . 1 . .
    C C10 0.1712(4) 0.9757(3) 0.6156(3) 0.0463(7) Uani d . 1 . .
    H H10A 0.1279 1.0086 0.6868 0.056 Uiso calc R 1 . .
    C C11 0.1576(4) 0.8219(4) 0.6030(3) 0.0490(7) Uani d . 1 . .
    H H11A 0.1044 0.7485 0.6663 0.059 Uiso calc R 1 . .
    C C12 0.2236(4) 0.7763(4) 0.4952(3) 0.0537(8) Uani d . 1 . .
    H H12A 0.2157 0.6705 0.4907 0.064 Uiso calc R 1 . .
    C C13 0.3085(3) 1.0227(3) 0.4114(2) 0.0421(6) Uani d . 1 . .
    C C14 0.3829(3) 1.1547(3) 0.3185(2) 0.0429(6) Uani d . 1 . .
    C C15 0.5163(4) 1.2817(4) 0.1427(3) 0.0586(8) Uani d . 1 . .
    H H15A 0.5670 1.2820 0.0641 0.070 Uiso calc R 1 . .
    C C16 0.5114(4) 1.4213(4) 0.1839(3) 0.0617(9) Uani d . 1 . .
    H H16A 0.5590 1.5111 0.1338 0.074 Uiso calc R 1 . .
    C C17 0.4364(4) 1.4296(4) 0.2994(3) 0.0545(8) Uani d . 1 . .
    H H17A 0.4317 1.5228 0.3292 0.065 Uiso calc R 1 . .
    C C18 0.3691(4) 1.2917(3) 0.3673(2) 0.0457(7) Uani d . 1 . .
loop_
    _atom_site_aniso_label
    _atom_site_aniso_U_11
    _atom_site_aniso_U_22
    _atom_site_aniso_U_33
    _atom_site_aniso_U_12
    _atom_site_aniso_U_13
    _atom_site_aniso_U_23
    N1 0.0653(17) 0.0495(14) 0.0480(14) 0.0060(12) 0.0035(12) -0.0170(11)
    C1 0.086(3) 0.149(4) 0.054(2) -0.014(3) 0.016(2) -0.029(2)
    N2 0.0502(15) 0.0541(15) 0.0501(14) 0.0092(11) -0.0023(11) -0.0200(12)
    C2 0.058(2) 0.097(3) 0.0483(18) -0.0093(18) 0.0060(16) -0.0284(18)
    N3 0.0500(15) 0.0690(17) 0.0361(13) 0.0112(12) -0.0010(11) -0.0111(12)
    C3 0.059(2) 0.072(2) 0.0459(17) 0.0002(16) -0.0022(14) -0.0174(15)
    C4 0.0563(19) 0.0615(19) 0.0507(18) 0.0054(15) 0.0036(14) -0.0233(15)
    C5 0.0569(18) 0.0489(16) 0.0487(17) 0.0000(13) 0.0049(14) -0.0220(13)
    C6 0.0562(19) 0.068(2) 0.057(2) 0.0105(15) 0.0007(15) -0.0220(16)
    C7 0.055(2) 0.106(3) 0.060(2) 0.0086(19) 0.0085(17) -0.036(2)
    C8 0.0416(15) 0.0473(15) 0.0401(15) 0.0086(12) -0.0030(12) -0.0117(12)
    C9 0.0340(14) 0.0480(15) 0.0382(14) 0.0065(11) -0.0050(11) -0.0135(12)
    C10 0.0424(15) 0.0585(18) 0.0401(15) 0.0051(13) -0.0046(12) -0.0171(13)
    C11 0.0469(17) 0.0540(18) 0.0452(16) 0.0011(13) -0.0054(13) -0.0096(13)
    C12 0.0573(19) 0.0476(17) 0.0589(19) 0.0029(14) -0.0046(15) -0.0186(15)
    C13 0.0368(15) 0.0523(16) 0.0375(14) 0.0120(12) -0.0069(11) -0.0142(12)
    C14 0.0348(14) 0.0567(17) 0.0363(14) 0.0108(12) -0.0068(11) -0.0116(12)
    C15 0.0571(19) 0.081(2) 0.0335(15) 0.0107(17) 0.0004(13) -0.0087(15)
    C16 0.062(2) 0.074(2) 0.0424(17) 0.0018(16) -0.0010(15) -0.0003(15)
    C17 0.0590(19) 0.0542(18) 0.0468(17) 0.0046(14) -0.0015(14) -0.0062(14)
    C18 0.0436(16) 0.0542(17) 0.0366(14) 0.0103(12) -0.0056(12) -0.0078(12)
_geom_special_details
;
All e.s.d.'s (except the e.s.d. in the dihedral angle between two l.s. planes)
are estimated using the full covariance matrix. The cell e.s.d.'s are taken
into account individually in the estimation of e.s.d.'s in distances, angles
and torsion angles; correlations between e.s.d.'s in cell parameters are only
used when they are defined by crystal symmetry. An approximate (isotropic)
treatment of cell e.s.d.'s is used for estimating e.s.d.'s involving l.s.
planes.
;
loop_
    _geom_bond_atom_site_label_1
    _geom_bond_atom_site_label_2
    _geom_bond_site_symmetry_2
    _geom_bond_distance
    _geom_bond_publ_flag
    N1 C8 . 1.277(3) ?
    N1 C5 . 1.422(4) ?
    C1 C2 . 1.501(5) ?
    C1 H1B . 0.9600 ?
    C1 H1C . 0.9600 ?
    C1 H1D . 0.9600 ?
    N2 C12 . 1.327(4) ?
    N2 C13 . 1.334(4) ?
    C2 C7 . 1.388(5) ?
    C2 C3 . 1.391(5) ?
    N3 C14 . 1.332(3) ?
    N3 C15 . 1.337(4) ?
    C3 C4 . 1.380(4) ?
    C3 H3B . 0.9300 ?
    C4 C5 . 1.382(4) ?
    C4 H4A . 0.9300 ?
    C5 C6 . 1.394(4) ?
    C6 C7 . 1.374(4) ?
    C6 H6A . 0.9300 ?
    C7 H7A . 0.9300 ?
    C8 C9 . 1.486(4) ?
    C8 C18 . 1.491(4) ?
    C9 C10 . 1.387(4) ?
    C9 C13 . 1.414(4) ?
    C10 C11 . 1.373(4) ?
    C10 H10A . 0.9300 ?
    C11 C12 . 1.392(4) ?
    C11 H11A . 0.9300 ?
    C12 H12A . 0.9300 ?
    C13 C14 . 1.477(4) ?
    C14 C18 . 1.397(4) ?
    C15 C16 . 1.374(5) ?
    C15 H15A . 0.9300 ?
    C16 C17 . 1.383(4) ?
    C16 H16A . 0.9300 ?
    C17 C18 . 1.375(4) ?
    C17 H17A . 0.9300 ?
loop_
    _geom_angle_atom_site_label_1
    _geom_angle_atom_site_label_2
    _geom_angle_atom_site_label_3
    _geom_angle_site_symmetry_1
    _geom_angle_site_symmetry_3
    _geom_angle
    _geom_angle_publ_flag
    C8 N1 C5 . . 121.0(3) ?
    C2 C1 H1B . . 109.5 ?
    C2 C1 H1C . . 109.5 ?
    H1B C1 H1C . . 109.5 ?
    C2 C1 H1D . . 109.5 ?
    H1B C1 H1D . . 109.5 ?
    H1C C1 H1D . . 109.5 ?
    C12 N2 C13 . . 115.1(2) ?
    C7 C2 C3 . . 117.2(3) ?
    C7 C2 C1 . . 120.8(3) ?
    C3 C2 C1 . . 122.0(4) ?
    C14 N3 C15 . . 114.0(3) ?
    C4 C3 C2 . . 121.8(3) ?
    C4 C3 H3B . . 119.1 ?
    C2 C3 H3B . . 119.1 ?
    C3 C4 C5 . . 119.9(3) ?
    C3 C4 H4A . . 120.0 ?
    C5 C4 H4A . . 120.0 ?
    C4 C5 C6 . . 119.2(3) ?
    C4 C5 N1 . . 121.3(3) ?
    C6 C5 N1 . . 119.3(3) ?
    C7 C6 C5 . . 119.9(3) ?
    C7 C6 H6A . . 120.1 ?
    C5 C6 H6A . . 120.1 ?
    C6 C7 C2 . . 121.9(3) ?
    C6 C7 H7A . . 119.1 ?
    C2 C7 H7A . . 119.1 ?
    N1 C8 C9 . . 133.1(3) ?
    N1 C8 C18 . . 121.3(3) ?
    C9 C8 C18 . . 105.6(2) ?
    C10 C9 C13 . . 117.7(3) ?
    C10 C9 C8 . . 133.8(2) ?
    C13 C9 C8 . . 108.3(2) ?
    C11 C10 C9 . . 117.7(3) ?
    C11 C10 H10A . . 121.2 ?
    C9 C10 H10A . . 121.2 ?
    C10 C11 C12 . . 119.8(3) ?
    C10 C11 H11A . . 120.1 ?
    C12 C11 H11A . . 120.1 ?
    N2 C12 C11 . . 124.6(3) ?
    N2 C12 H12A . . 117.7 ?
    C11 C12 H12A . . 117.7 ?
    N2 C13 C9 . . 125.1(3) ?
    N2 C13 C14 . . 126.4(2) ?
    C9 C13 C14 . . 108.5(2) ?
    N3 C14 C18 . . 125.3(3) ?
    N3 C14 C13 . . 126.1(3) ?
    C18 C14 C13 . . 108.6(2) ?
    N3 C15 C16 . . 124.8(3) ?
    N3 C15 H15A . . 117.6 ?
    C16 C15 H15A . . 117.6 ?
    C15 C16 C17 . . 120.6(3) ?
    C15 C16 H16A . . 119.7 ?
    C17 C16 H16A . . 119.7 ?
    C18 C17 C16 . . 115.9(3) ?
    C18 C17 H17A . . 122.0 ?
    C16 C17 H17A . . 122.0 ?
    C17 C18 C14 . . 119.4(3) ?
    C17 C18 C8 . . 131.6(3) ?
    C14 C18 C8 . . 108.9(2) ?
loop_
    _geom_torsion_atom_site_label_1
    _geom_torsion_atom_site_label_2
    _geom_torsion_atom_site_label_3
    _geom_torsion_atom_site_label_4
    _geom_torsion_site_symmetry_1
    _geom_torsion_site_symmetry_2
    _geom_torsion_site_symmetry_3
    _geom_torsion_site_symmetry_4
    _geom_torsion
    _geom_torsion_publ_flag
    C7 C2 C3 C4 . . . . -1.2(5) ?
    C1 C2 C3 C4 . . . . 179.2(3) ?
    C2 C3 C4 C5 . . . . -0.4(5) ?
    C3 C4 C5 C6 . . . . 2.5(5) ?
    C3 C4 C5 N1 . . . . 176.7(3) ?
    C8 N1 C5 C4 . . . . 63.1(4) ?
    C8 N1 C5 C6 . . . . -122.7(3) ?
    C4 C5 C6 C7 . . . . -2.9(5) ?
    N1 C5 C6 C7 . . . . -177.3(3) ?
    C5 C6 C7 C2 . . . . 1.3(6) ?
    C3 C2 C7 C6 . . . . 0.7(6) ?
    C1 C2 C7 C6 . . . . -179.7(4) ?
    C5 N1 C8 C9 . . . . 8.7(5) ?
    C5 N1 C8 C18 . . . . -172.5(3) ?
    N1 C8 C9 C10 . . . . 2.4(5) ?
    C18 C8 C9 C10 . . . . -176.5(3) ?
    N1 C8 C9 C13 . . . . 178.6(3) ?
    C18 C8 C9 C13 . . . . -0.3(3) ?
    C13 C9 C10 C11 . . . . 2.2(4) ?
    C8 C9 C10 C11 . . . . 178.1(3) ?
    C9 C10 C11 C12 . . . . 0.0(4) ?
    C13 N2 C12 C11 . . . . 1.5(4) ?
    C10 C11 C12 N2 . . . . -2.0(5) ?
    C12 N2 C13 C9 . . . . 0.9(4) ?
    C12 N2 C13 C14 . . . . -179.6(3) ?
    C10 C9 C13 N2 . . . . -2.8(4) ?
    C8 C9 C13 N2 . . . . -179.6(2) ?
    C10 C9 C13 C14 . . . . 177.7(2) ?
    C8 C9 C13 C14 . . . . 0.8(3) ?
    C15 N3 C14 C18 . . . . 1.2(4) ?
    C15 N3 C14 C13 . . . . -178.0(3) ?
    N2 C13 C14 N3 . . . . -1.2(4) ?
    C9 C13 C14 N3 . . . . 178.4(2) ?
    N2 C13 C14 C18 . . . . 179.5(3) ?
    C9 C13 C14 C18 . . . . -1.0(3) ?
    C14 N3 C15 C16 . . . . 0.0(4) ?
    N3 C15 C16 C17 . . . . -0.6(5) ?
    C15 C16 C17 C18 . . . . -0.1(4) ?
    C16 C17 C18 C14 . . . . 1.2(4) ?
    C16 C17 C18 C8 . . . . 177.0(3) ?
    N3 C14 C18 C17 . . . . -1.9(4) ?
    C13 C14 C18 C17 . . . . 177.4(2) ?
    N3 C14 C18 C8 . . . . -178.6(2) ?
    C13 C14 C18 C8 . . . . 0.7(3) ?
    N1 C8 C18 C17 . . . . 4.5(5) ?
    C9 C8 C18 C17 . . . . -176.4(3) ?
    N1 C8 C18 C14 . . . . -179.3(3) ?
    C9 C8 C18 C14 . . . . -0.3(3) ?
data_global
_journal_date_recd_electronic     2008-11-16
_journal_date_accepted     2008-11-25
_journal_name_full     'Acta Crystallographica, Section E'
_journal_year     2009
_journal_volume     65
_journal_issue      1
_journal_page_first     o6
_journal_page_last     o6
_journal_paper_category     QO
_journal_coeditor_code     BX2187
_publ_contact_author
;
Jin-Tang Wang
Department of Applied Chemistry
College of Science
Nanjing University of Technology
Nanjing 210009
P.R. China
;
_publ_contact_author_email     wjt@njut.edu.cn
_publ_section_title
;
<i>N</i>-(4,5-Diazafluoren-9-ylidene)-4-methylaniline
;
loop_
    _publ_author_name
    _publ_author_address
    'Hui Cang'
;
Department of Applied Chemistry
College of Science
Nanjing University of Technology
Nanjing 210009
People's Republic of China
;
    'Dong Jin'
;
College of Chemistry and
Chemical Engineering
Nanjing University of Technology
Nanjing 210009
People's Republic of China
;
    'Si-Qing Wang'
;
Department of Applied Chemistry
College of Science
Nanjing University of Technology
Nanjing 210009
People's Republic of China
;
    'Bin Xu'
;
Department of Applied Chemistry
College of Science
Nanjing University of Technology
Nanjing 210009
People's Republic of China
;
    'Jin-Tang Wang'
;
Department of Applied Chemistry
College of Science
Nanjing University of Technology
Nanjing 210009
People's Republic of China
;
