# Supplementary material for: N-(4,5-Diaza­fluoren-9-yl­idene)-4-methyl­aniline
Source: Acta Crystallogr Sect E Struct Rep Online. 2008 Dec 3;65(Pt 1):o6. doi: 10.1107/S1600536808039627 (PMC2967858; doi:10.1107/S1600536808039627)
Supplement: Supplementary file 2 [file e-65-000o6-Isup2.hkl]

# 
# h,k,l, Fc-squared, Fo-squared, sigma(Fo-squared) and status flag 
# 
data_I
_shelx_title ' W in P-1' 
_shelx_refln_list_code          4 
_shelx_F_calc_maximum      113.35 
_exptl_crystal_F_000       284.00 
_reflns_d_resolution_high  0.8326 
 
loop_ 
 _symmetry_equiv_pos_as_xyz 
 'x, y, z' 
 '-x, -y, -z' 
 
_cell_length_a     7.5970 
_cell_length_b     8.6100 
_cell_length_c    10.9980 
_cell_angle_alpha  77.110 
_cell_angle_beta   87.480 
_cell_angle_gamma  85.790 
 
_shelx_F_squared_multiplier     1.000 
 
loop_ 
 _refln_index_h 
 _refln_index_k 
 _refln_index_l 
 _refln_F_squared_calc 
 _refln_F_squared_meas 
 _refln_F_squared_sigma 
 _refln_observed_status 
   1   0   0      154.11      221.31      1.63 o 
   2   0   0      259.34      327.48      2.58 o 
   3   0   0       27.88       38.25      1.08 o 
   4   0   0      658.65      610.12      4.94 o 
   5   0   0        7.45       10.72      0.84 o 
   6   0   0        1.32        1.34      0.77 o 
   7   0   0       12.01       11.60      1.29 o 
   8   0   0        0.29        0.20      1.11 o 
   9   0   0        8.96        5.75      1.63 o 
  -8   1   0        0.84        0.89      1.34 o 
  -7   1   0        0.52        0.65      1.09 o 
  -6   1   0       10.85       11.01      1.25 o 
  -5   1   0       27.52       22.51      1.29 o 
  -4   1   0       12.80        0.49      0.49 o 
  -3   1   0       52.19       44.65      0.40 o 
  -2   1   0     4034.01     4031.90     40.27 o 
  -1   1   0     2231.53     2320.69     25.06 o 
   0   1   0      245.18      221.82      1.49 o 
   1   1   0     2274.30     2070.24     22.91 o 
   2   1   0      294.49      333.90      2.71 o 
   3   1   0        1.31        1.35      0.39 o 
   4   1   0      258.10      256.64      3.24 o 
   5   1   0      182.37      191.70      3.25 o 
   6   1   0        1.38        0.39      0.86 o 
   7   1   0       53.05       53.19      2.57 o 
   8   1   0        3.62        5.30      1.40 o 
   9   1   0        1.55        2.20      1.34 o 
  -8   2   0       28.13       20.20      2.18 o 
  -7   2   0        0.16        1.25      1.12 o 
  -6   2   0        0.54        0.53      0.96 o 
  -5   2   0       18.73       15.37      1.32 o 
  -4   2   0       40.09       46.19      1.57 o 
  -3   2   0        8.01        6.05      0.68 o 
  -2   2   0       37.86       37.84      1.10 o 
  -1   2   0      354.98      401.83      2.60 o 
   0   2   0     2777.10     2736.24     33.11 o 
   1   2   0        3.33        8.19      0.51 o 
   2   2   0      495.45      410.79      3.19 o 
   3   2   0      194.03      195.10      2.51 o 
   4   2   0        9.75        6.53      0.79 o 
   5   2   0       26.58       34.00      1.53 o 
   6   2   0       11.86       11.07      1.22 o 
   7   2   0       25.86       28.52      1.84 o 
   8   2   0        0.10        0.78      1.08 o 
   9   2   0        2.94        5.97      1.41 o 
  -8   3   0        4.65        1.28      1.50 o 
  -7   3   0       12.22       12.53      1.73 o 
  -6   3   0       39.05       41.06      2.20 o 
  -5   3   0       91.92       87.88      2.69 o 
  -4   3   0       66.49       70.10      2.07 o 
  -3   3   0        7.20        6.45      0.66 o 
  -2   3   0       18.24       11.75      0.72 o 
  -1   3   0      147.44      134.02      1.80 o 
   0   3   0        9.05       16.19      0.48 o 
   1   3   0      370.42      387.93      3.21 o 
   2   3   0        3.85        5.55      0.50 o 
   3   3   0        0.01        0.08      0.40 o 
   4   3   0      192.48      210.43      3.03 o 
   5   3   0       34.16       28.89      1.33 o 
   6   3   0        5.39        5.99      0.97 o 
   7   3   0        0.42        0.18      1.02 o 
   8   3   0        0.31        0.18      1.12 o 
  -8   4   0       10.76        0.11      1.38 o 
  -7   4   0        9.86        9.69      1.73 o 
  -6   4   0       23.09       20.65      1.89 o 
  -5   4   0       73.87       68.40      2.51 o 
  -4   4   0       21.72       18.74      1.28 o 
  -3   4   0      198.08      197.62      3.11 o 
  -2   4   0        0.22        0.42      0.42 o 
  -1   4   0      127.69      129.11      2.13 o 
   0   4   0        2.44        6.96      0.83 o 
   1   4   0       14.96       22.56      0.92 o 
   2   4   0      158.02      126.37      0.32 o 
   3   4   0       58.30       57.25      1.50 o 
   4   4   0       26.97       26.23      1.17 o 
   5   4   0        0.19        0.14      0.57 o 
   6   4   0        0.12        0.51      0.72 o 
   7   4   0        0.00        1.04      0.74 o 
   8   4   0        1.35        0.42      1.00 o 
  -7   5   0       14.49       15.38      2.03 o 
  -6   5   0       14.57        8.29      1.88 o 
  -5   5   0        4.12        0.73      0.94 o 
  -4   5   0      163.19      171.88      3.78 o 
  -3   5   0        8.93       14.47      1.09 o 
  -2   5   0        1.70        3.94      0.62 o 
  -1   5   0       68.34       78.93      1.88 o 
   0   5   0       98.49       94.19      1.42 o 
   1   5   0       34.04       27.85      1.09 o 
   2   5   0        1.74        2.09      0.52 o 
   3   5   0        0.07        0.57      0.43 o 
   4   5   0       65.43       69.63      1.94 o 
   5   5   0        1.80        4.14      0.75 o 
   6   5   0       36.01       39.83      1.66 o 
   7   5   0        1.36        1.10      0.90 o 
   8   5   0        9.28       11.74      1.35 o 
  -6   6   0        3.05        3.21      1.39 o 
  -5   6   0       83.72       77.78      3.07 o 
  -4   6   0       36.78       42.24      2.04 o 
  -3   6   0       56.61       49.08      1.74 o 
  -2   6   0       35.13       34.73      1.55 o 
  -1   6   0       11.23       17.64      1.18 o 
   0   6   0        2.51        4.20      0.55 o 
   1   6   0        0.03        0.74      0.52 o 
   2   6   0        3.59        6.35      0.71 o 
   3   6   0       13.69        0.21      0.54 o 
   4   6   0      170.28      179.97      3.17 o 
   5   6   0        1.60        0.57      0.83 o 
   6   6   0       41.81       50.60      1.96 o 
   7   6   0        0.09        0.57      0.63 o 
  -6   7   0       14.14       10.86      1.79 o 
  -5   7   0        0.88        1.35      1.35 o 
  -4   7   0       37.59       38.26      2.14 o 
  -3   7   0       18.69       21.16      1.43 o 
  -2   7   0        5.01        3.70      1.10 o 
  -1   7   0       70.31       77.76      2.34 o 
   0   7   0       17.26       21.77      0.95 o 
   1   7   0      104.95      119.60      2.67 o 
   2   7   0      130.64      142.40      2.88 o 
   3   7   0        0.05        0.58      0.72 o 
   4   7   0       14.08       17.34      1.12 o 
   5   7   0        1.22        1.19      0.53 o 
   6   7   0        1.79        2.87      0.83 o 
  -5   8   0       14.44       13.39      1.77 o 
  -4   8   0        3.79        2.40      1.13 o 
  -3   8   0       71.42       77.67      2.74 o 
  -2   8   0       22.77       23.16      1.81 o 
  -1   8   0        1.19        0.72      1.05 o 
   0   8   0        0.71        1.73      0.60 o 
   1   8   0        2.19        1.11      0.76 o 
   2   8   0        7.83       10.96      0.98 o 
   3   8   0        1.21        0.19      0.61 o 
   4   8   0        0.23        0.51      0.63 o 
   5   8   0        8.17        7.97      0.96 o 
   6   8   0        3.40        4.84      0.87 o 
  -3   9   0        0.58        1.01      1.17 o 
  -2   9   0       15.08       18.44      1.82 o 
  -1   9   0        0.19        0.46      0.99 o 
   0   9   0        0.28        0.35      0.54 o 
   1   9   0        0.74        0.77      0.77 o 
   2   9   0        2.52        2.05      0.84 o 
   3   9   0        0.75        1.50      0.72 o 
   4   9   0        0.00        0.72      0.56 o 
   0  10   0        0.30        1.02      0.59 o 
   1  10   0        4.58        7.23      1.03 o 
  -4  -9   1        0.16        1.12      0.61 o 
  -3  -9   1        0.25        0.00      0.65 o 
  -2  -9   1        0.00        0.00      0.69 o 
  -1  -9   1        0.60        0.39      0.72 o 
   0  -9   1        0.77        0.63      0.84 o 
   1  -9   1        0.65        0.60      0.91 o 
   2  -9   1        0.60        2.09      1.00 o 
   3  -9   1        2.08        2.00      1.23 o 
  -5  -8   1        0.38        1.28      0.70 o 
  -4  -8   1        4.53        6.29      0.94 o 
  -3  -8   1       12.67       16.01      1.18 o 
  -2  -8   1        0.63        0.07      0.75 o 
  -1  -8   1        0.45        0.79      0.79 o 
   0  -8   1       31.44       40.15      1.38 o 
   1  -8   1       27.46       34.67      2.03 o 
   2  -8   1       25.82       32.70      2.28 o 
   3  -8   1        3.04        4.18      1.10 o 
   4  -8   1       12.22        6.73      1.13 o 
  -6  -7   1        1.99        2.70      0.82 o 
  -5  -7   1        0.22        0.06      0.76 o 
  -4  -7   1       20.51        0.86      0.66 o 
  -3  -7   1        0.87        0.83      0.83 o 
  -2  -7   1       81.53       86.24      2.38 o 
  -1  -7   1       19.27        0.98      0.83 o 
   0  -7   1       14.86       15.39      1.87 o 
   1  -7   1       12.27       17.30      1.36 o 
   2  -7   1       49.07       63.20      2.47 o 
   3  -7   1       24.00       18.74      1.43 o 
   4  -7   1        0.07        0.34      0.74 o 
   5  -7   1        1.15        1.60      1.10 o 
  -7  -6   1        1.15        2.15      0.75 o 
  -6  -6   1       19.07       25.99      1.46 o 
  -5  -6   1        7.45       14.51      1.14 o 
  -4  -6   1      129.87      134.98      2.92 o 
  -3  -6   1        2.40        0.71      0.71 o 
  -2  -6   1      199.64      213.51      3.37 o 
  -1  -6   1        0.19        0.32      0.63 o 
   0  -6   1       68.61       76.78      1.53 o 
   1  -6   1       40.59       53.54      1.95 o 
   2  -6   1        2.98        3.82      0.84 o 
   3  -6   1        0.18        0.19      0.63 o 
   4  -6   1       32.02       29.77      1.71 o 
   5  -6   1        9.53        9.30      1.49 o 
   6  -6   1        1.83        1.49      1.20 o 
  -8  -5   1        1.60        1.59      0.91 o 
  -7  -5   1        0.32        1.32      0.75 o 
  -6  -5   1       21.29       24.20      1.41 o 
  -5  -5   1        0.59        0.14      0.69 o 
  -4  -5   1       33.53       37.17      1.44 o 
  -3  -5   1        4.93        0.15      0.52 o 
  -2  -5   1       79.00       56.82      0.47 o 
  -1  -5   1        2.12        0.16      0.50 o 
   0  -5   1       58.89       57.97     35.70 o 
   1  -5   1       17.96       19.41      1.21 o 
   2  -5   1       11.25       11.89      0.90 o 
   3  -5   1       64.97       59.26      1.79 o 
   4  -5   1       70.59       75.73      2.44 o 
   5  -5   1        5.52        5.77      1.35 o 
   6  -5   1       28.55       23.80      1.92 o 
   7  -5   1        1.84        0.28      1.29 o 
  -8  -4   1        2.04        0.36      1.08 o 
  -7  -4   1        8.00        6.81      1.16 o 
  -6  -4   1        0.03        1.82      0.56 o 
  -5  -4   1        4.25        4.38      0.71 o 
  -4  -4   1       10.88        9.77      0.82 o 
  -3  -4   1        8.33       10.35      0.77 o 
  -2  -4   1        0.00        0.33      0.41 o 
  -1  -4   1      291.96      268.34      3.10 o 
   0  -4   1       22.04       13.90      0.91 o 
   1  -4   1       73.21       86.16      1.89 o 
   2  -4   1       78.84       71.53      1.60 o 
   3  -4   1      411.38      401.24      4.34 o 
   4  -4   1       19.43       20.63      1.32 o 
   5  -4   1       93.25       87.12      2.81 o 
   6  -4   1       39.58       35.17      2.24 o 
   7  -4   1        0.12        1.16      1.16 o 
   8  -4   1        3.48        3.27      1.37 o 
  -8  -3   1        6.33        7.14      1.27 o 
  -7  -3   1        9.44       11.65      1.26 o 
  -6  -3   1        4.40        3.31      0.89 o 
  -5  -3   1        1.65        2.02      0.60 o 
  -4  -3   1        6.72        7.30      0.76 o 
  -3  -3   1      314.14      322.00      3.41 o 
  -2  -3   1      385.29      322.19      0.36 o 
  -1  -3   1      150.17      142.86      0.39 o 
   0  -3   1       83.18       92.89     58.02 o 
   1  -3   1      255.65      242.56      2.61 o 
   2  -3   1        1.69        0.77      0.39 o 
   3  -3   1        4.63        6.71      0.73 o 
   4  -3   1      128.74      119.77      2.67 o 
   5  -3   1        8.68        1.35      0.87 o 
   6  -3   1        1.39        2.46      1.18 o 
   7  -3   1       33.32       22.36      1.87 o 
   8  -3   1        0.01        0.86      1.15 o 
  -8  -2   1        0.49        1.68      0.93 o 
  -7  -2   1        4.02        6.41      1.12 o 
  -6  -2   1        2.62        5.21      0.89 o 
  -5  -2   1      168.16      163.61      3.12 o 
  -4  -2   1        1.70        2.96      0.59 o 
  -3  -2   1        6.95       12.63      0.69 o 
  -2  -2   1       69.08       59.69      1.34 o 
  -1  -2   1        0.06        1.30      0.33 o 
   0  -2   1       12.85        9.48      0.38 o 
   1  -2   1      804.01      808.30      4.07 o 
   2  -2   1        7.08        6.73      0.55 o 
   3  -2   1       11.38       10.44      0.77 o 
   4  -2   1       47.98       63.88      1.81 o 
   5  -2   1      165.23      149.24      3.08 o 
   6  -2   1       14.37       14.15      1.38 o 
   7  -2   1        1.62        0.20      1.20 o 
   8  -2   1        7.08        5.26      1.49 o 
  -9  -1   1        2.09        4.02      1.48 o 
  -8  -1   1        9.78        9.67      1.53 o 
  -7  -1   1       11.02       12.83      1.31 o 
  -6  -1   1        7.30        0.10      0.67 o 
  -5  -1   1       87.14       76.85      2.24 o 
  -4  -1   1        9.07        9.68      0.74 o 
  -3  -1   1      278.26      279.72      2.96 o 
  -2  -1   1       43.19       35.96      0.32 o 
  -1  -1   1     1328.73     1186.30     19.28 o 
   0  -1   1      424.04      441.10      1.68 o 
   1  -1   1     1264.86     1465.43     19.74 o 
   2  -1   1     5419.03     5720.76     49.02 o 
   3  -1   1      132.62      132.71      2.18 o 
   4  -1   1      332.26      370.96      4.02 o 
   5  -1   1        0.81        0.77      0.67 o 
   6  -1   1        1.37        1.57      0.79 o 
   7  -1   1       12.00       14.24      1.41 o 
   8  -1   1        6.26        5.76      1.42 o 
  -9   0   1        8.94        6.61      1.78 o 
  -8   0   1        0.97        1.85      1.20 o 
  -7   0   1       32.65       34.80      2.13 o 
  -6   0   1        0.26        0.20      0.60 o 
  -5   0   1        1.78        5.00      0.78 o 
  -4   0   1        1.63        3.20      0.57 o 
  -3   0   1      218.89      223.92      2.71 o 
  -2   0   1      888.64      906.54      4.52 o 
  -1   0   1        0.31        0.00      0.24 o 
   0   0   1     2339.82     2289.13     12.75 o 
   1   0   1     1069.33     1056.09     15.48 o 
   2   0   1    12847.42    12362.85     68.60 o 
   3   0   1      512.55      531.13      4.08 o 
   4   0   1        0.00        1.81      0.56 o 
   5   0   1        0.44        0.86      0.67 o 
   6   0   1        3.94        2.85      0.88 o 
   7   0   1        3.80        4.65      1.01 o 
   8   0   1        1.08        1.23      1.13 o 
   9   0   1        8.07        6.94      1.56 o 
  -8   1   1       19.39       23.03      1.94 o 
  -7   1   1        7.51        0.22      1.00 o 
  -6   1   1       45.59       43.42      2.02 o 
  -5   1   1       33.07       36.19      1.52 o 
  -4   1   1      259.19      249.48      3.39 o 
  -3   1   1      339.83      360.89      3.47 o 
  -2   1   1       22.14       29.05      0.88 o 
  -1   1   1     2143.22     2168.70     24.06 o 
   0   1   1      835.38      750.25      8.19 o 
   1   1   1     1068.87     1083.19     16.46 o 
   2   1   1     1217.05     1270.66     21.98 o 
   3   1   1      250.46      241.90      2.81 o 
   4   1   1       22.22       24.36      1.13 o 
   5   1   1        3.08        4.90      0.75 o 
   6   1   1       45.53       46.01      2.04 o 
   7   1   1        9.82       10.07      1.41 o 
   8   1   1        0.11        1.12      1.12 o 
   9   1   1       15.48       14.74      2.05 o 
  -8   2   1        3.75        4.70      1.42 o 
  -7   2   1       11.38       12.82      1.50 o 
  -6   2   1       83.82       86.80      2.86 o 
  -5   2   1        0.12        0.21      0.83 o 
  -4   2   1        0.13        1.41      0.60 o 
  -3   2   1      181.45      180.36      2.61 o 
  -2   2   1      579.15      582.14      4.07 o 
  -1   2   1       21.13       12.44      0.53 o 
   0   2   1     1172.28      292.56    584.42 o 
   1   2   1     6957.45     6716.15     47.70 o 
   2   2   1      850.49      896.08      4.69 o 
   3   2   1       46.59       47.66      1.31 o 
   4   2   1        8.59        6.78      0.71 o 
   5   2   1      164.07      171.27      3.20 o 
   6   2   1       24.05       26.93      1.71 o 
   7   2   1       28.50       30.00      2.07 o 
   8   2   1        1.39        2.00      1.10 o 
   9   2   1        2.22        1.71      1.15 o 
  -8   3   1       30.34       31.87      2.62 o 
  -7   3   1        2.34        0.23      1.31 o 
  -6   3   1        2.73        2.82      1.12 o 
  -5   3   1       85.55       75.31      2.44 o 
  -4   3   1       37.91       38.50      1.62 o 
  -3   3   1        6.65        8.76      0.79 o 
  -2   3   1        7.91        8.97      0.58 o 
  -1   3   1        0.63        0.67      0.26 o 
   0   3   1      312.60      283.13      2.37 o 
   1   3   1     1150.01     1145.99     22.43 o 
   2   3   1      724.86      667.15      4.41 o 
   3   3   1      139.09      133.40      2.19 o 
   4   3   1      161.68      140.95      2.44 o 
   5   3   1      164.46      166.12      3.03 o 
   6   3   1       41.13       49.99      2.06 o 
   7   3   1        3.76        3.87      1.04 o 
   8   3   1        0.10        1.05      1.05 o 
  -8   4   1        4.90        2.96      2.01 o 
  -7   4   1        0.00        1.07      1.32 o 
  -6   4   1        0.76        0.56      1.26 o 
  -5   4   1        2.17        1.82      0.86 o 
  -4   4   1       25.01       27.60      1.52 o 
  -3   4   1       10.11        9.16      0.87 o 
  -2   4   1      188.53      203.22      2.90 o 
  -1   4   1      749.26      828.64      5.29 o 
   0   4   1       89.73       78.36      1.23 o 
   1   4   1      666.66      744.94      4.90 o 
   2   4   1       52.93       42.97      0.40 o 
   3   4   1      158.88      163.74      2.52 o 
   4   4   1        0.72        0.30      0.52 o 
   5   4   1       30.66       32.81      1.48 o 
   6   4   1       35.34       36.55      1.70 o 
   7   4   1        0.69        1.69      0.69 o 
   8   4   1        0.93        0.69      1.21 o 
  -7   5   1       12.74       10.99      1.99 o 
  -6   5   1        0.91        2.05      1.14 o 
  -5   5   1        1.27        1.83      1.07 o 
  -4   5   1      121.10      107.83      3.03 o 
  -3   5   1       68.30       65.32      2.18 o 
  -2   5   1       49.38       52.15      1.52 o 
  -1   5   1      164.41      184.50      2.94 o 
   0   5   1       56.82       58.76      2.07 o 
   1   5   1       31.81       20.28      0.40 o 
   2   5   1       68.24       56.50      0.53 o 
   3   5   1        3.77        0.14      0.58 o 
   4   5   1        8.78        6.91      0.78 o 
   5   5   1        1.68        0.49      0.69 o 
   6   5   1       78.92       89.58      2.52 o 
   7   5   1        0.41        0.47      0.93 o 
   8   5   1       22.33       22.67      1.72 o 
  -7   6   1        0.25        0.22      1.55 o 
  -6   6   1        1.95        4.55      1.55 o 
  -5   6   1        0.04        0.33      1.28 o 
  -4   6   1       31.35       28.59      2.00 o 
  -3   6   1      140.42      139.84      3.38 o 
  -2   6   1        4.39        4.08      0.88 o 
  -1   6   1       63.33       57.75      1.83 o 
   0   6   1       34.81       41.50      1.09 o 
   1   6   1       32.04       28.27      1.36 o 
   2   6   1       18.73        0.57      0.57 o 
   3   6   1        0.07        0.07      0.55 o 
   4   6   1       55.93       56.75      1.88 o 
   5   6   1        0.32        1.56      0.84 o 
   6   6   1       49.97       49.29      2.01 o 
   7   6   1        0.30        0.48      0.71 o 
  -6   7   1       35.98       37.53      2.71 o 
  -5   7   1        4.45        4.09      1.43 o 
  -4   7   1       45.07       49.59      2.53 o 
  -3   7   1       59.62       59.68      2.48 o 
  -2   7   1       57.27       63.98      2.32 o 
  -1   7   1       39.08       41.24      1.77 o 
   0   7   1        7.88        8.25      1.38 o 
   1   7   1       74.59       51.14      0.65 o 
   2   7   1        3.13        0.21      0.62 o 
   3   7   1       29.46       27.66      0.73 o 
   4   7   1       54.99       42.83      0.76 o 
   5   7   1        0.38        0.12      0.60 o 
   6   7   1        1.70        1.31      0.79 o 
   7   7   1        2.17        2.95      0.88 o 
  -5   8   1       12.05       10.51      1.79 o 
  -4   8   1       18.06       19.25      1.94 o 
  -3   8   1       50.23       50.71      2.44 o 
  -2   8   1       53.43       56.75      2.32 o 
  -1   8   1       66.84       80.40      2.56 o 
   0   8   1      108.65      127.56      3.15 o 
   1   8   1       10.53       13.56      1.11 o 
   2   8   1        0.39        0.27      0.65 o 
   3   8   1        4.89        6.54      0.87 o 
   4   8   1        0.58        0.58      0.58 o 
   5   8   1        3.68        2.97      0.76 o 
   6   8   1        0.03        0.65      0.55 o 
  -3   9   1       11.30       13.33      1.65 o 
  -2   9   1       31.13       36.33      2.16 o 
  -1   9   1        1.39        3.76      0.94 o 
   0   9   1        3.20        3.02      0.65 o 
   1   9   1        1.44        0.13      0.71 o 
   2   9   1        2.02        1.51      0.79 o 
   3   9   1        0.17        0.74      0.62 o 
   4   9   1        0.14        0.10      0.68 o 
  -1  10   1        0.22        0.06      0.97 o 
   0  10   1        0.48        0.12      1.12 o 
   1  10   1        1.26        1.71      0.86 o 
   2  10   1        5.78        8.85      1.07 o 
  -3  -9   2        2.48        4.22      0.90 o 
  -2  -9   2        0.75        0.71      0.89 o 
  -1  -9   2        2.85        2.66      0.95 o 
   0  -9   2        0.50        1.10      1.18 o 
   1  -9   2        1.07        1.35      1.03 o 
   2  -9   2        0.20        1.39      1.14 o 
  -5  -8   2        0.00        0.18      0.75 o 
  -4  -8   2        0.89        0.12      0.75 o 
  -3  -8   2        2.17        4.48      0.87 o 
  -2  -8   2        0.01        0.07      0.70 o 
  -1  -8   2        6.84        1.14      0.75 o 
   0  -8   2        0.35        0.14      0.71 o 
   1  -8   2        1.38        1.14      1.14 o 
   2  -8   2       14.11       14.60      1.75 o 
   3  -8   2       19.79       18.59      1.63 o 
   4  -8   2       29.14       18.63      1.49 o 
  -6  -7   2        0.00        0.18      0.82 o 
  -5  -7   2        5.79        8.64      1.09 o 
  -4  -7   2       22.97       28.49      1.63 o 
  -3  -7   2        3.30        8.38      1.08 o 
  -2  -7   2       44.76       39.44      0.83 o 
  -1  -7   2        7.29        7.39      1.04 o 
   0  -7   2      170.08      157.09     98.67 o 
   1  -7   2       35.96       46.18      2.20 o 
   2  -7   2        3.92        4.88      1.22 o 
   3  -7   2       19.92       20.75      1.45 o 
   4  -7   2        0.52        0.46      0.90 o 
   5  -7   2        0.56        0.95      1.03 o 
  -7  -6   2        1.82        2.71      0.87 o 
  -6  -6   2        0.57        0.83      0.76 o 
  -5  -6   2        0.49        0.41      0.82 o 
  -4  -6   2       25.25        0.79      0.79 o 
  -3  -6   2       11.07        1.04      0.67 o 
  -2  -6   2      157.10      173.01      3.30 o 
  -1  -6   2        0.03        0.26      0.75 o 
   0  -6   2       97.23       71.75      0.59 o 
   1  -6   2        2.04        8.53      1.01 o 
   2  -6   2        0.37        0.08      0.82 o 
   3  -6   2        1.47        1.22      0.81 o 
   4  -6   2        3.94        3.26      1.06 o 
   5  -6   2        8.43        8.68      1.55 o 
   6  -6   2        0.81        0.19      1.45 o 
  -7  -5   2        1.80        2.39      0.88 o 
  -6  -5   2       13.92       16.61      1.36 o 
  -5  -5   2        3.77        5.45      0.78 o 
  -4  -5   2        4.31        3.99      0.81 o 
  -3  -5   2        9.27       12.89      1.00 o 
  -2  -5   2       35.47       27.22      0.65 o 
  -1  -5   2        4.01        1.56      0.61 o 
   0  -5   2       57.91       71.98      1.43 o 
   1  -5   2       30.63       38.94      1.52 o 
   2  -5   2        0.02        0.24      0.54 o 
   3  -5   2       39.38       33.32      1.42 o 
   4  -5   2        0.38        1.80      0.85 o 
   5  -5   2      100.50      100.51      3.26 o 
   6  -5   2        0.40        0.41      1.33 o 
   7  -5   2       11.10        9.11      1.56 o 
  -8  -4   2        0.10        0.07      0.92 o 
  -7  -4   2        0.64        0.61      0.82 o 
  -6  -4   2        0.01        0.70      0.63 o 
  -5  -4   2       21.17       19.42      1.25 o 
  -4  -4   2        0.41        0.99      0.61 o 
  -3  -4   2       65.42       69.69      1.83 o 
  -2  -4   2       61.87       66.07      1.70 o 
  -1  -4   2      156.28      119.97      0.46 o 
   0  -4   2      315.12      287.17    176.03 o 
   1  -4   2      162.63      184.22      2.79 o 
   2  -4   2       46.56       57.03      1.57 o 
   3  -4   2       23.96       23.39      1.25 o 
   4  -4   2       19.79       19.83      1.40 o 
   5  -4   2      112.65      115.97      3.46 o 
   6  -4   2       37.90       32.20      2.29 o 
   7  -4   2        0.08        1.43      1.13 o 
  -8  -3   2        9.28       12.80      1.67 o 
  -7  -3   2        0.28        0.26      0.93 o 
  -6  -3   2       10.76        7.90      1.13 o 
  -5  -3   2        8.92        8.92      0.91 o 
  -4  -3   2        0.44        0.08      0.47 o 
  -3  -3   2      122.65      125.84      2.33 o 
  -2  -3   2       18.62       15.32      0.89 o 
  -1  -3   2      126.97      120.18      0.39 o 
   0  -3   2      170.82      203.81      1.80 o 
   1  -3   2      661.27      659.47      4.58 o 
   2  -3   2       75.64       90.00      1.77 o 
   3  -3   2        1.19        0.61      0.61 o 
   4  -3   2       10.92       11.66      1.17 o 
   5  -3   2      144.75      137.19      3.37 o 
   6  -3   2       34.84       37.16      2.09 o 
   7  -3   2        0.45        1.45      1.25 o 
   8  -3   2        5.40        4.37      1.59 o 
  -8  -2   2        8.05       10.60      1.50 o 
  -7  -2   2        0.00        1.49      0.84 o 
  -6  -2   2        1.48        1.36      0.81 o 
  -5  -2   2       13.50       14.72      1.05 o 
  -4  -2   2       31.88       32.89      1.36 o 
  -3  -2   2      353.60      337.78      3.47 o 
  -2  -2   2        7.47        5.96      0.56 o 
  -1  -2   2       11.84       20.04      0.80 o 
   0  -2   2      518.27      421.47    263.58 o 
   1  -2   2      271.33      259.41      2.58 o 
   2  -2   2      294.46      295.82      2.89 o 
   3  -2   2      168.18      141.79      2.45 o 
   4  -2   2        0.00        0.30      0.69 o 
   5  -2   2        7.26        5.27      1.12 o 
   6  -2   2        6.58        6.62      1.35 o 
   7  -2   2       35.39       29.04      2.20 o 
   8  -2   2        0.01        1.43      1.43 o 
  -8  -1   2       13.56       16.66      1.94 o 
  -7  -1   2       24.17       30.37      1.91 o 
  -6  -1   2       24.61       22.07      1.55 o 
  -5  -1   2       88.08       98.63      2.52 o 
  -4  -1   2        9.59       10.15      0.83 o 
  -3  -1   2      189.69      168.41      2.45 o 
  -2  -1   2      148.60      140.43      1.97 o 
  -1  -1   2       34.25       28.04      0.32 o 
   0  -1   2      588.12      513.03     11.45 o 
   1  -1   2       15.49       13.41      0.56 o 
   2  -1   2       62.47       79.95      1.52 o 
   3  -1   2      827.35      919.78      5.83 o 
   4  -1   2     2752.03     2654.12     46.16 o 
   5  -1   2        7.93        7.71      1.11 o 
   6  -1   2        2.34        4.91      1.23 o 
   7  -1   2       20.96       19.84      1.77 o 
   8  -1   2        0.49        0.42      1.25 o 
  -8   0   2       27.91       30.42      2.50 o 
  -7   0   2       23.72       24.43      1.93 o 
  -6   0   2        3.04        3.90      0.92 o 
  -5   0   2       39.91       43.38      1.67 o 
  -4   0   2       17.91       17.07      1.07 o 
  -3   0   2       13.20       12.25      0.69 o 
  -2   0   2        2.36        3.99      0.41 o 
  -1   0   2      243.68      270.88      2.09 o 
   0   0   2        5.50        7.36      0.30 o 
   1   0   2     1786.05     1689.65     22.05 o 
   2   0   2     9410.81     8908.75     60.84 o 
   3   0   2      134.15      152.69      2.30 o 
   4   0   2      504.94      507.91      4.81 o 
   5   0   2       16.38       18.17      1.29 o 
   6   0   2       95.89       99.85      2.93 o 
   7   0   2        6.46        6.54      1.35 o 
   8   0   2        0.56        0.51      1.25 o 
   9   0   2        2.74        5.35      1.39 o 
  -8   1   2        3.87        4.00      1.38 o 
  -7   1   2        2.74        0.22      1.35 o 
  -6   1   2       16.42       10.72      1.29 o 
  -5   1   2       45.34       47.78      1.84 o 
  -4   1   2      196.25      186.63      2.99 o 
  -3   1   2      306.17      336.79      3.42 o 
  -2   1   2      134.88      107.85      1.72 o 
  -1   1   2        7.70        5.01      0.39 o 
   0   1   2     1142.59      353.37    619.68 o 
   1   1   2     1397.44     1271.71     19.01 o 
   2   1   2      649.42      693.26      4.09 o 
   3   1   2        6.00       10.79      0.68 o 
   4   1   2       18.41       23.98      1.15 o 
   5   1   2       21.98       21.23      1.35 o 
   6   1   2       10.39       10.94      1.20 o 
   7   1   2        4.25        2.05      1.34 o 
   8   1   2        2.00        0.72      1.35 o 
   9   1   2        8.62        8.80      1.68 o 
  -8   2   2        0.13        0.83      1.42 o 
  -7   2   2       46.40       44.24      2.55 o 
  -6   2   2      104.70      104.69      3.21 o 
  -5   2   2        0.33        0.94      0.62 o 
  -4   2   2        5.69        3.14      0.81 o 
  -3   2   2      132.23      114.59      2.10 o 
  -2   2   2       73.48       92.03      1.63 o 
  -1   2   2      104.62      105.09      1.48 o 
   0   2   2       19.61       11.78      0.39 o 
   1   2   2      267.40      273.25      2.31 o 
   2   2   2     1029.58     1044.78      5.15 o 
   3   2   2      151.02      113.70      1.99 o 
   4   2   2       40.50       33.15      1.36 o 
   5   2   2        0.24        0.09      0.65 o 
   6   2   2        8.93        7.26      1.16 o 
   7   2   2        0.55        1.31      1.00 o 
   8   2   2        3.45        2.63      1.42 o 
   9   2   2       13.85       11.22      2.13 o 
  -8   3   2        1.87        0.48      1.67 o 
  -7   3   2        3.15        4.03      1.31 o 
  -6   3   2       35.93       33.49      2.15 o 
  -5   3   2       13.31       16.03      1.18 o 
  -4   3   2       30.80       37.97      1.63 o 
  -3   3   2      892.18      855.02      6.10 o 
  -2   3   2      125.34      117.84      1.96 o 
  -1   3   2       18.78        8.42      0.53 o 
   0   3   2        5.61        1.28      0.50 o 
   1   3   2     2060.07     2047.36     29.77 o 
   2   3   2       29.67       20.81      0.85 o 
   3   3   2      594.69      599.80      4.55 o 
   4   3   2        3.68        7.05      0.71 o 
   5   3   2        2.54        3.47      0.72 o 
   6   3   2       16.08       19.81      1.38 o 
   7   3   2       53.93       69.51      2.78 o 
   8   3   2        1.21        0.57      1.16 o 
  -8   4   2        0.10        0.83      1.53 o 
  -7   4   2        4.55        5.37      1.66 o 
  -6   4   2        4.52        6.07      1.38 o 
  -5   4   2        1.13        2.70      0.97 o 
  -4   4   2        5.22        6.53      0.92 o 
  -3   4   2       35.68       37.10      1.46 o 
  -2   4   2      195.91      207.50      2.84 o 
  -1   4   2      172.06      161.02      2.28 o 
   0   4   2       85.59       94.77      1.49 o 
   1   4   2       30.72       28.79      0.34 o 
   2   4   2      810.18      816.86      5.23 o 
   3   4   2      160.56      163.35      2.54 o 
   4   4   2        0.75        0.83      0.60 o 
   5   4   2        0.62        0.67      0.59 o 
   6   4   2       22.59       22.42      1.44 o 
   7   4   2        0.00        0.48      0.88 o 
   8   4   2       14.69       25.64      1.86 o 
  -7   5   2        3.95        5.03      1.52 o 
  -6   5   2        0.72        0.22      1.37 o 
  -5   5   2       15.15       12.96      1.62 o 
  -4   5   2        0.52        0.10      0.82 o 
  -3   5   2       29.26       28.01      1.44 o 
  -2   5   2      163.73      156.74      2.76 o 
  -1   5   2       53.93       77.46      1.76 o 
   0   5   2        9.43       14.04      0.97 o 
   1   5   2       37.19       27.88      1.11 o 
   2   5   2      160.42      153.64      2.52 o 
   3   5   2      170.37      161.46      2.72 o 
   4   5   2       13.21       13.15      0.93 o 
   5   5   2        8.48       11.51      0.98 o 
   6   5   2        0.17        0.69      0.76 o 
   7   5   2        4.15        6.06      1.02 o 
   8   5   2       28.92       28.02      1.84 o 
  -7   6   2       21.35       16.05      2.45 o 
  -6   6   2       13.65       15.30      1.99 o 
  -5   6   2       16.76       15.24      1.70 o 
  -4   6   2       16.89       15.66      1.43 o 
  -3   6   2        2.61        4.10      0.84 o 
  -2   6   2       11.31       11.83      1.02 o 
  -1   6   2       10.76       15.43      0.94 o 
   0   6   2        9.52       11.78      0.68 o 
   1   6   2       27.19       35.37      1.38 o 
   2   6   2        2.56        0.95      0.51 o 
   3   6   2       52.35       38.53      0.50 o 
   4   6   2       68.72       78.40      2.18 o 
   5   6   2       17.50       24.05      1.39 o 
   6   6   2       46.73       55.04      2.05 o 
   7   6   2        0.28        1.22      0.85 o 
  -6   7   2       36.85       30.97      2.50 o 
  -5   7   2       13.88       15.17      1.74 o 
  -4   7   2       18.23       18.90      1.80 o 
  -3   7   2       35.67       30.59      1.78 o 
  -2   7   2        6.42        4.15      0.80 o 
  -1   7   2       30.59       29.67      1.47 o 
   0   7   2        0.44        1.26      0.55 o 
   1   7   2      111.55      119.49      2.58 o 
   2   7   2       57.91       69.20      2.04 o 
   3   7   2       21.57       27.52      1.41 o 
   4   7   2        3.54        3.92      0.83 o 
   5   7   2        4.04        4.98      0.86 o 
   6   7   2       12.63       15.95      1.16 o 
   7   7   2        1.61        3.03      0.74 o 
  -5   8   2        0.15        0.00      1.23 o 
  -4   8   2        6.46        5.00      1.54 o 
  -3   8   2        0.22        0.42      1.08 o 
  -2   8   2       72.51       87.94      2.74 o 
  -1   8   2       11.77       10.86      1.20 o 
   0   8   2       65.29       73.73      1.64 o 
   1   8   2        0.03        0.22      0.85 o 
   2   8   2       34.44       40.81      1.73 o 
   3   8   2        4.39        0.76      0.69 o 
   4   8   2        2.10        3.04      0.77 o 
   5   8   2        0.01        0.00      0.55 o 
   6   8   2        0.10        0.56      0.61 o 
  -3   9   2        0.73        0.94      0.87 o 
  -2   9   2        0.38        1.90      1.10 o 
  -1   9   2       13.36       19.78      1.49 o 
   0   9   2        0.91        0.21      0.54 o 
   1   9   2        0.02        0.33      0.65 o 
   2   9   2        2.27        3.49      0.80 o 
   3   9   2        0.01        0.29      0.57 o 
   4   9   2        0.00        0.22      0.59 o 
   5   9   2        1.58        3.36      0.73 o 
  -1  10   2       22.72       28.53      1.83 o 
   0  10   2        3.18        4.01      0.71 o 
   1  10   2        5.04        7.35      1.10 o 
   2  10   2        0.90        0.53      0.81 o 
  -2  -9   3        0.02        0.70      0.70 o 
  -1  -9   3        4.83        0.35      0.83 o 
   0  -9   3        2.35        2.70      1.29 o 
   1  -9   3       10.58       11.75      1.62 o 
  -4  -8   3        0.21        0.19      0.81 o 
  -3  -8   3        1.79        0.54      0.94 o 
  -2  -8   3        2.34        1.01      0.79 o 
  -1  -8   3        4.85        6.18      1.24 o 
   0  -8   3        0.07        0.21      1.28 o 
   1  -8   3        2.10        1.03      1.30 o 
   2  -8   3       15.28       17.18      1.73 o 
   3  -8   3        4.90        3.78      1.04 o 
  -6  -7   3        0.00        0.47      0.74 o 
  -5  -7   3        1.92        0.32      0.76 o 
  -4  -7   3        1.17        0.07      0.75 o 
  -3  -7   3        0.03        1.46      1.46 o 
  -2  -7   3       33.79       30.01      0.93 o 
  -1  -7   3        1.08        2.98      1.16 o 
   0  -7   3       91.45       91.85     59.21 o 
   1  -7   3        0.91        2.60      1.17 o 
   2  -7   3      110.49      122.07      3.45 o 
   3  -7   3       17.16       15.81      1.41 o 
   4  -7   3       15.66       13.52      1.24 o 
   5  -7   3        6.78        7.02      1.44 o 
  -6  -6   3        8.82       10.17      1.33 o 
  -5  -6   3        9.45       11.12      1.16 o 
  -4  -6   3        1.90        0.80      0.87 o 
  -3  -6   3        3.58        0.92      0.92 o 
  -2  -6   3       64.30       51.89      0.72 o 
  -1  -6   3        0.32        0.08      0.77 o 
   0  -6   3      137.20      133.87     86.69 o 
   1  -6   3        2.67        3.59      0.99 o 
   2  -6   3        4.46        4.19      1.07 o 
   3  -6   3        0.67        2.00      0.71 o 
   4  -6   3        0.29        0.45      0.74 o 
   5  -6   3        0.97        0.27      1.07 o 
   6  -6   3        5.67        6.60      1.55 o 
  -7  -5   3       11.47       17.27      1.36 o 
  -6  -5   3        1.34        0.87      0.81 o 
  -5  -5   3        3.24        3.43      0.86 o 
  -4  -5   3      111.96      130.42      2.93 o 
  -3  -5   3        4.68        0.71      0.71 o 
  -2  -5   3       10.67        0.26      0.58 o 
  -1  -5   3       24.95       21.06      0.62 o 
   0  -5   3       43.33       52.07      2.40 o 
   1  -5   3        2.45        3.79      0.79 o 
   2  -5   3        0.50        0.08      0.63 o 
   3  -5   3       12.71       13.00      1.11 o 
   4  -5   3       22.13       20.11      1.51 o 
   5  -5   3       11.03        8.27      1.49 o 
   6  -5   3        1.16        2.73      1.16 o 
   7  -5   3       14.14       10.53      1.94 o 
  -8  -4   3        0.53        0.14      1.10 o 
  -7  -4   3       19.39       18.18      1.48 o 
  -6  -4   3        4.50        6.10      0.92 o 
  -5  -4   3       28.11       27.32      1.49 o 
  -4  -4   3        3.33        3.94      0.69 o 
  -3  -4   3      104.67       91.66      0.57 o 
  -2  -4   3        5.23        4.72      0.77 o 
  -1  -4   3        1.35        0.45      0.53 o 
   0  -4   3       22.55       25.34      0.83 o 
   1  -4   3      118.90      119.60      2.43 o 
   2  -4   3      242.21      242.49      3.36 o 
   3  -4   3        1.44        1.49      0.63 o 
   4  -4   3        1.47        1.38      0.82 o 
   5  -4   3        2.62        6.02      1.25 o 
   6  -4   3        4.48        4.24      1.63 o 
   7  -4   3        4.59        7.93      1.61 o 
  -8  -3   3       32.31       37.90      2.39 o 
  -7  -3   3       28.13       32.83      2.08 o 
  -6  -3   3        9.33        8.55      1.20 o 
  -5  -3   3        2.28        2.31      0.61 o 
  -4  -3   3      127.39      135.00      2.70 o 
  -3  -3   3       51.87       56.28      1.67 o 
  -2  -3   3        0.88        0.52      0.52 o 
  -1  -3   3      414.63      497.50      4.32 o 
   0  -3   3      170.23      139.49     86.77 o 
   1  -3   3       22.31       24.54      1.12 o 
   2  -3   3       30.45       42.15      1.36 o 
   3  -3   3       70.28       85.05      2.04 o 
   4  -3   3       10.10        9.50      0.97 o 
   5  -3   3        3.86        3.59      0.95 o 
   6  -3   3       21.90       18.53      1.97 o 
   7  -3   3        3.58        2.50      1.42 o 
   8  -3   3        0.22        0.83      1.45 o 
  -8  -2   3       12.19       10.76      1.95 o 
  -7  -2   3       58.43       63.77      2.79 o 
  -6  -2   3        5.97       10.76      1.27 o 
  -5  -2   3       29.41       35.38      1.65 o 
  -4  -2   3       24.67       23.43      1.16 o 
  -3  -2   3        6.95        9.09      0.77 o 
  -2  -2   3        1.12        4.18      0.54 o 
  -1  -2   3      290.26      224.03      0.38 o 
   0  -2   3       60.46       52.72      1.30 o 
   1  -2   3      122.26      109.27      1.86 o 
   2  -2   3      111.20      123.23      2.12 o 
   3  -2   3       80.55       84.26      2.01 o 
   4  -2   3       49.41       57.24      1.90 o 
   5  -2   3      127.30      121.05      3.17 o 
   6  -2   3       83.88       80.77      3.05 o 
   7  -2   3        2.97        3.82      1.32 o 
   8  -2   3        2.35        2.64      1.48 o 
  -8  -1   3        8.35        7.49      1.72 o 
  -7  -1   3        0.00        0.80      1.11 o 
  -6  -1   3        0.61        0.87      0.97 o 
  -5  -1   3       26.07       29.60      1.50 o 
  -4  -1   3       61.49       67.30      1.92 o 
  -3  -1   3      270.62      275.10      3.28 o 
  -2  -1   3       13.76       12.74      0.73 o 
  -1  -1   3      191.46      186.98      2.16 o 
   0  -1   3        8.96        5.54      0.34 o 
   1  -1   3       88.36       93.80      1.57 o 
   2  -1   3      789.90      863.76      5.09 o 
   3  -1   3      422.60      465.77      4.34 o 
   4  -1   3      627.14      663.83      5.87 o 
   5  -1   3        3.73        2.40      1.04 o 
   6  -1   3      947.54      935.62      8.90 o 
   7  -1   3        0.28        0.76      1.42 o 
   8  -1   3        7.69        6.93      1.60 o 
  -8   0   3        1.53        2.05      1.19 o 
  -7   0   3        9.51       14.52      1.49 o 
  -6   0   3       10.55        9.75      1.34 o 
  -5   0   3       32.87       34.17      1.67 o 
  -4   0   3       47.66       44.98      1.53 o 
  -3   0   3        2.69        2.85      0.48 o 
  -2   0   3      144.39      143.24      2.08 o 
  -1   0   3       43.71       48.88      1.03 o 
   0   0   3      196.19      229.61      3.10 o 
   1   0   3      379.32      360.10      2.80 o 
   2   0   3      348.52      398.85      3.35 o 
   3   0   3      103.31      109.73      2.16 o 
   4   0   3     2723.47     2678.42     47.31 o 
   5   0   3      238.94      249.15      4.09 o 
   6   0   3        0.21        1.16      1.16 o 
   7   0   3       37.93       39.54      2.46 o 
   8   0   3       19.18       20.87      1.91 o 
  -8   1   3        0.45        0.35      1.47 o 
  -7   1   3        0.23        0.11      1.23 o 
  -6   1   3        8.51       10.28      1.39 o 
  -5   1   3       54.34       50.63      1.93 o 
  -4   1   3       41.42       44.24      1.68 o 
  -3   1   3        9.43       11.53      0.77 o 
  -2   1   3      469.25      540.62      3.87 o 
  -1   1   3       15.06       12.37      0.55 o 
   0   1   3        5.56        3.46      2.79 o 
   1   1   3      159.99      193.29      2.04 o 
   2   1   3       72.06       76.33      1.51 o 
   3   1   3      105.75      102.63      2.02 o 
   4   1   3        0.38        0.78      0.58 o 
   5   1   3       29.23       25.41      1.39 o 
   6   1   3       63.07       68.23      2.55 o 
   7   1   3        0.10        1.16      1.16 o 
   8   1   3       25.12       24.83      2.32 o 
  -8   2   3       13.14       12.80      1.98 o 
  -7   2   3       16.04       12.90      1.84 o 
  -6   2   3        3.67        1.87      1.10 o 
  -5   2   3       80.68       85.75      2.51 o 
  -4   2   3      367.52      385.77      4.61 o 
  -3   2   3        4.39        9.76      0.77 o 
  -2   2   3        4.24        5.48      0.54 o 
  -1   2   3      680.85      709.89      4.17 o 
   0   2   3      373.43      378.07      5.86 o 
   1   2   3        6.78        0.35      0.27 o 
   2   2   3       57.65       52.76      1.20 o 
   3   2   3       14.51       14.37      1.29 o 
   4   2   3       10.01       12.64      0.91 o 
   5   2   3        0.07        0.38      0.66 o 
   6   2   3        2.82        1.58      0.89 o 
   7   2   3       40.72       43.47      2.46 o 
   8   2   3        1.03        1.13      1.23 o 
  -8   3   3        0.02        0.70      1.52 o 
  -7   3   3       14.31        9.73      1.76 o 
  -6   3   3        1.04        3.37      1.24 o 
  -5   3   3        6.98        9.80      1.18 o 
  -4   3   3       26.94       24.07      1.42 o 
  -3   3   3       44.19       45.02      1.52 o 
  -2   3   3      275.74      292.63      3.17 o 
  -1   3   3      522.36      626.81      4.33 o 
   0   3   3      451.21      430.33    248.95 o 
   1   3   3      211.83      166.65      0.33 o 
   2   3   3       32.23       33.55      1.07 o 
   3   3   3      409.95      375.70      3.70 o 
   4   3   3       17.88       18.87      1.03 o 
   5   3   3        2.83        2.31      0.74 o 
   6   3   3       13.04       19.61      1.49 o 
   7   3   3        5.13        7.00      1.36 o 
   8   3   3        9.82       13.32      1.66 o 
  -7   4   3       15.89        1.52      1.52 o 
  -6   4   3        1.26        1.81      1.25 o 
  -5   4   3        1.64        0.86      0.97 o 
  -4   4   3        0.12        0.81      0.81 o 
  -3   4   3       15.35       15.99      1.03 o 
  -2   4   3        3.22        3.02      0.69 o 
  -1   4   3      512.42      544.30      4.34 o 
   0   4   3       44.19       33.06     22.18 o 
   1   4   3      181.73      203.00      2.54 o 
   2   4   3      239.83      231.45      2.93 o 
   3   4   3       31.13       23.76      1.08 o 
   4   4   3        0.40        0.23      0.53 o 
   5   4   3       13.91       14.16      1.05 o 
   6   4   3        6.95        7.36      1.00 o 
   7   4   3        0.10        1.28      0.94 o 
   8   4   3        2.56        1.61      1.44 o 
  -7   5   3        8.91        7.57      1.84 o 
  -6   5   3       35.62       34.43      2.26 o 
  -5   5   3       57.81       55.95      2.69 o 
  -4   5   3        5.30        6.01      1.01 o 
  -3   5   3        5.22        4.24      0.92 o 
  -2   5   3      135.08      157.06      2.86 o 
  -1   5   3        0.34        0.24      0.54 o 
   0   5   3      220.28      163.21    102.45 o 
   1   5   3      240.18      187.66      0.39 o 
   2   5   3      281.41      222.07      0.46 o 
   3   5   3      136.07      111.55      0.66 o 
   4   5   3       54.48       53.15      1.73 o 
   5   5   3       19.78       19.61      1.28 o 
   6   5   3        1.48        0.42      0.84 o 
   7   5   3        2.50        1.46      1.04 o 
   8   5   3        7.70       10.21      1.21 o 
  -6   6   3       15.45       15.31      1.97 o 
  -5   6   3       32.61       31.44      2.24 o 
  -4   6   3       39.97       38.95      2.03 o 
  -3   6   3       21.33       21.86      1.54 o 
  -2   6   3       73.64       71.03      2.14 o 
  -1   6   3      103.32      109.70      2.31 o 
   0   6   3        0.43        0.08      0.68 o 
   1   6   3       15.90       20.77      1.15 o 
   2   6   3       85.34       85.74      2.15 o 
   3   6   3       49.34       37.20      0.57 o 
   4   6   3        5.28        5.72      0.89 o 
   5   6   3        0.45        0.07      0.74 o 
   6   6   3        1.43        0.78      0.84 o 
   7   6   3       11.41       16.26      1.30 o 
  -6   7   3       25.97       20.57      2.16 o 
  -5   7   3       28.62       28.48      2.17 o 
  -4   7   3       42.77       41.83      2.40 o 
  -3   7   3        3.22        4.34      1.09 o 
  -2   7   3       58.25       60.88      2.12 o 
  -1   7   3       54.20       55.68      1.95 o 
   0   7   3       14.96       14.81      1.04 o 
   1   7   3       29.13       31.75      1.42 o 
   2   7   3        0.03        0.57      0.64 o 
   3   7   3      141.35      102.27      0.54 o 
   4   7   3        1.03        0.72      0.78 o 
   5   7   3       18.96        0.44      0.81 o 
   6   7   3       13.53       16.99      1.30 o 
   7   7   3        1.61        2.00      0.75 o 
  -5   8   3        0.94        4.16      1.26 o 
  -4   8   3       11.42       12.82      1.43 o 
  -3   8   3        0.75        2.18      0.96 o 
  -2   8   3        0.96        1.68      0.95 o 
  -1   8   3        7.53        7.88      0.99 o 
   0   8   3       38.70       39.44      1.29 o 
   1   8   3       13.40       19.81      1.29 o 
   2   8   3       61.86       73.64      2.24 o 
   3   8   3        0.56        0.70      0.70 o 
   4   8   3        5.58        6.58      0.91 o 
   5   8   3        3.98        5.82      0.90 o 
   6   8   3        0.05        0.31      0.67 o 
  -3   9   3        9.88       13.00      1.35 o 
  -2   9   3        1.04        0.14      0.93 o 
  -1   9   3        0.07        0.15      0.89 o 
   0   9   3        0.15        0.32      0.62 o 
   1   9   3        0.94        0.87      0.66 o 
   2   9   3        0.06        0.75      0.75 o 
   3   9   3        0.58        0.88      0.70 o 
   4   9   3        0.87        0.11      0.59 o 
   5   9   3        0.37        0.30      0.69 o 
  -1  10   3       14.22       14.54      1.61 o 
   0  10   3        0.81        0.97      0.65 o 
   1  10   3       12.12       15.14      1.36 o 
   2  10   3        1.21        2.19      0.76 o 
  -4  -8   4        0.90        0.54      0.85 o 
  -3  -8   4        5.01        8.49      1.26 o 
  -2  -8   4        0.69        0.50      0.93 o 
  -1  -8   4        0.01        0.53      1.07 o 
   0  -8   4        3.00        0.96      0.79 o 
   1  -8   4        0.50        0.08      1.15 o 
   2  -8   4        4.64        8.05      1.32 o 
   3  -8   4        8.53        4.28      1.18 o 
  -5  -7   4        1.06        3.72      0.80 o 
  -4  -7   4        0.00        0.00      0.81 o 
  -3  -7   4        4.79        9.54      1.24 o 
  -2  -7   4       13.64        1.17      1.09 o 
  -1  -7   4        0.41        1.41      1.00 o 
   0  -7   4       57.59       82.98      1.99 o 
   1  -7   4        1.03        2.79      1.22 o 
   2  -7   4      136.15      159.39      3.97 o 
   3  -7   4        4.50        2.19      1.27 o 
   4  -7   4       13.71       12.11      1.33 o 
  -6  -6   4        0.01        0.80      0.74 o 
  -5  -6   4        0.14        0.60      0.74 o 
  -4  -6   4        8.33        0.14      0.80 o 
  -3  -6   4       11.53       11.35      1.16 o 
  -2  -6   4       43.14       31.67      0.98 o 
  -1  -6   4        3.91        0.95      0.95 o 
   0  -6   4       58.24       75.87      1.77 o 
   1  -6   4        1.31        2.38      0.88 o 
   2  -6   4       38.50       46.08      2.12 o 
   3  -6   4        3.16        3.83      0.89 o 
   4  -6   4        0.71        1.59      0.84 o 
   5  -6   4        0.11        1.22      1.22 o 
  -7  -5   4        2.90        1.80      0.90 o 
  -6  -5   4        0.39        0.33      0.86 o 
  -5  -5   4        0.43        0.00      0.86 o 
  -4  -5   4        6.88       11.06      1.06 o 
  -3  -5   4        6.00        6.16      1.04 o 
  -2  -5   4       32.00       32.25      1.51 o 
  -1  -5   4        6.38        0.17      0.70 o 
   0  -5   4        0.93        2.69      0.53 o 
   1  -5   4       32.15       34.16      1.66 o 
   2  -5   4       32.78       33.03      1.53 o 
   3  -5   4       12.85       11.49      1.08 o 
   4  -5   4        8.13        9.24      1.10 o 
   5  -5   4       10.75       13.17      1.57 o 
   6  -5   4        0.41        0.63      1.49 o 
  -7  -4   4       35.27       39.35      1.91 o 
  -6  -4   4        5.68        5.71      1.06 o 
  -5  -4   4       54.89       61.52      2.23 o 
  -4  -4   4       28.54       31.06      1.64 o 
  -3  -4   4       71.94       77.19      2.13 o 
  -2  -4   4      107.22      113.14      2.58 o 
  -1  -4   4        5.41        0.18      0.53 o 
   0  -4   4        3.23        1.14      0.48 o 
   1  -4   4       54.26       58.85      1.82 o 
   2  -4   4        7.06        8.65      0.89 o 
   3  -4   4       41.85       40.35      1.71 o 
   4  -4   4       30.88       30.06      1.85 o 
   5  -4   4        0.46        0.21      1.05 o 
   6  -4   4        0.01        1.36      1.36 o 
   7  -4   4       12.96       11.37      2.11 o 
  -8  -3   4        0.00        0.89      0.97 o 
  -7  -3   4        0.40        0.08      1.07 o 
  -6  -3   4      198.54      215.46      4.03 o 
  -5  -3   4        1.67        0.15      0.93 o 
  -4  -3   4        0.96        0.72      0.56 o 
  -3  -3   4       39.71       33.71      1.43 o 
  -2  -3   4      186.40      175.70      2.89 o 
  -1  -3   4       10.43        0.36      0.45 o 
   0  -3   4        8.40        5.01      0.48 o 
   1  -3   4      261.93      295.39      3.46 o 
   2  -3   4       51.12       56.12      1.65 o 
   3  -3   4       18.45       16.41      1.04 o 
   4  -3   4        3.03        3.23      0.97 o 
   5  -3   4        3.04        2.49      1.20 o 
   6  -3   4        2.21        2.75      1.38 o 
   7  -3   4        1.09        0.35      1.59 o 
  -8  -2   4        2.85        5.82      1.46 o 
  -7  -2   4       47.23       54.63      2.59 o 
  -6  -2   4       26.62       31.88      1.99 o 
  -5  -2   4      100.22       96.82      2.71 o 
  -4  -2   4       50.62       53.54      1.73 o 
  -3  -2   4       57.55       66.41      1.78 o 
  -2  -2   4      568.56      597.21      4.87 o 
  -1  -2   4       46.55       52.31      1.46 o 
   0  -2   4        6.74        6.99      0.73 o 
   1  -2   4       56.22       67.98      1.58 o 
   2  -2   4       10.10        5.42      0.60 o 
   3  -2   4       19.93       26.71      1.28 o 
   4  -2   4        3.17        5.77      0.81 o 
   5  -2   4       33.74       32.76      1.97 o 
   6  -2   4        9.98       10.50      1.72 o 
   7  -2   4       35.67       29.21      2.51 o 
   8  -2   4       72.41       53.07      3.39 o 
  -8  -1   4       10.74       10.35      1.78 o 
  -7  -1   4       17.09       21.12      1.90 o 
  -6  -1   4      129.61      136.05      3.70 o 
  -5  -1   4        7.90        8.28      1.13 o 
  -4  -1   4        0.00        0.54      0.64 o 
  -3  -1   4      332.85      324.64      3.76 o 
  -2  -1   4      179.42      186.01      2.65 o 
  -1  -1   4      468.26      475.43      3.83 o 
   0  -1   4       40.38       38.28     23.85 o 
   1  -1   4      103.39      113.04      1.91 o 
   2  -1   4      113.02      107.25      1.98 o 
   3  -1   4      320.67      340.74      3.92 o 
   4  -1   4       54.28       71.44      2.26 o 
   5  -1   4      152.79      164.03      3.79 o 
   6  -1   4      486.89      514.67      6.97 o 
   7  -1   4       57.88       57.82      3.06 o 
   8  -1   4       70.16       60.20      3.20 o 
  -8   0   4        0.82        0.74      1.28 o 
  -7   0   4        8.73       10.71      1.70 o 
  -6   0   4       65.71       65.32      2.56 o 
  -5   0   4       11.31        8.59      0.98 o 
  -4   0   4        2.29        5.63      0.67 o 
  -3   0   4        9.46        4.47      0.55 o 
  -2   0   4      349.38      370.42      3.56 o 
  -1   0   4       18.59       16.24      0.72 o 
   0   0   4      261.32      317.54      2.22 o 
   1   0   4        1.96        2.15      0.38 o 
   2   0   4       25.04       35.26      1.12 o 
   3   0   4        4.62        4.19      0.68 o 
   4   0   4      247.22      271.18      3.88 o 
   5   0   4        0.38        1.06      1.06 o 
   6   0   4      126.72      127.67      3.72 o 
   7   0   4       18.19       15.45      2.11 o 
   8   0   4        8.25       10.38      1.64 o 
  -8   1   4       34.39       35.98      2.66 o 
  -7   1   4        2.51        2.53      1.33 o 
  -6   1   4       11.67       12.06      1.39 o 
  -5   1   4       15.91       15.42      1.33 o 
  -4   1   4       73.38       76.94      2.16 o 
  -3   1   4      344.43      385.44      4.09 o 
  -2   1   4      653.58      661.88      4.70 o 
  -1   1   4       26.68       16.84      0.73 o 
   0   1   4      103.33       76.55     51.10 o 
   1   1   4       92.23       98.08      1.63 o 
   2   1   4        2.65        5.73      0.55 o 
   3   1   4      495.88      501.72      4.59 o 
   4   1   4        3.67        5.85      0.89 o 
   5   1   4        0.88        1.02      0.82 o 
   6   1   4        0.84        1.90      0.95 o 
   7   1   4       66.83       75.90      3.14 o 
   8   1   4       17.04       17.93      2.15 o 
  -8   2   4        4.43        2.39      1.58 o 
  -7   2   4        0.89        1.93      1.13 o 
  -6   2   4       50.79       49.11      2.41 o 
  -5   2   4       17.11       17.06      1.47 o 
  -4   2   4       69.03       67.73      2.00 o 
  -3   2   4       47.03       40.99      1.44 o 
  -2   2   4      284.01      256.70      3.01 o 
  -1   2   4       88.87      102.52      1.74 o 
   0   2   4       17.87       13.16      1.56 o 
   1   2   4      335.44      405.28      3.31 o 
   2   2   4      126.95      139.09      2.11 o 
   3   2   4       35.40       24.83      1.11 o 
   4   2   4       70.63       68.32      1.96 o 
   5   2   4        3.14        8.00      0.97 o 
   6   2   4        0.00        0.41      0.91 o 
   7   2   4        5.62        5.95      1.57 o 
   8   2   4       20.01       25.19      2.19 o 
  -8   3   4        6.43        1.82      1.82 o 
  -7   3   4       11.94       16.79      1.73 o 
  -6   3   4        5.88        7.92      1.34 o 
  -5   3   4       53.42       45.72      2.13 o 
  -4   3   4       13.67       15.12      1.21 o 
  -3   3   4       20.81       19.40      1.04 o 
  -2   3   4       13.66       12.48      0.81 o 
  -1   3   4      178.59      175.59      2.53 o 
   0   3   4      147.31      134.73      1.48 o 
   1   3   4        2.50        3.97      0.50 o 
   2   3   4        9.12        8.78      0.65 o 
   3   3   4       90.12       90.45      1.93 o 
   4   3   4       45.06       46.26      1.61 o 
   5   3   4      115.20      121.70      2.82 o 
   6   3   4        1.33        1.52      1.05 o 
   7   3   4       16.44       18.99      1.87 o 
   8   3   4        7.72       11.98      1.58 o 
  -7   4   4       26.75       22.42      2.41 o 
  -6   4   4        1.25        0.90      1.24 o 
  -5   4   4       45.60       43.55      2.26 o 
  -4   4   4       27.59       31.99      1.62 o 
  -3   4   4       15.54       17.27      1.04 o 
  -2   4   4       58.75       53.76      1.69 o 
  -1   4   4       14.15       17.28      0.97 o 
   0   4   4        0.58        1.42      0.41 o 
   1   4   4       34.75       40.82      1.27 o 
   2   4   4      249.54      207.38      0.40 o 
   3   4   4      273.48      275.16      3.49 o 
   4   4   4        6.14        7.05      0.76 o 
   5   4   4       36.34       39.39      1.68 o 
   6   4   4        2.17        2.42      0.94 o 
   7   4   4        0.26        0.87      1.06 o 
   8   4   4        4.55        6.98      1.54 o 
  -7   5   4        9.38       10.91      1.67 o 
  -6   5   4        2.27        4.99      1.45 o 
  -5   5   4       18.42       15.03      1.72 o 
  -4   5   4       18.25       18.25      1.52 o 
  -3   5   4       78.18       75.37      2.25 o 
  -2   5   4        4.86       11.27      0.99 o 
  -1   5   4        1.32        3.28      0.59 o 
   0   5   4       81.09      100.24      1.49 o 
   1   5   4       91.75       87.85      1.93 o 
   2   5   4        5.31        5.58      0.76 o 
   3   5   4      184.47      191.48      3.08 o 
   4   5   4       12.72       14.97      1.10 o 
   5   5   4       14.76       17.77      1.30 o 
   6   5   4        2.67        3.57      1.00 o 
   7   5   4       10.08       12.78      1.33 o 
   8   5   4        0.01        0.61      0.95 o 
  -6   6   4       41.24       37.85      2.58 o 
  -5   6   4       52.61       54.83      2.65 o 
  -4   6   4       22.55       23.68      1.81 o 
  -3   6   4       51.31       50.35      2.05 o 
  -2   6   4      158.62      170.99      3.39 o 
  -1   6   4       25.73       28.44      1.44 o 
   0   6   4      238.30      249.06      2.79 o 
   1   6   4        2.20        1.74      0.53 o 
   2   6   4       11.29       11.63      0.90 o 
   3   6   4       28.17       25.74      0.58 o 
   4   6   4      104.87      116.78      2.73 o 
   5   6   4       28.42       31.55      1.70 o 
   6   6   4        9.98       15.24      1.32 o 
   7   6   4        0.03        0.00      0.87 o 
  -6   7   4       31.85       26.20      2.52 o 
  -5   7   4       13.33       12.94      1.84 o 
  -4   7   4       73.34       75.56      3.06 o 
  -3   7   4       26.57       26.06      1.76 o 
  -2   7   4       25.45       27.15      1.62 o 
  -1   7   4       40.45       49.40      1.93 o 
   0   7   4       28.83       34.36      1.10 o 
   1   7   4       95.10       94.93      2.40 o 
   2   7   4       13.41       15.40      1.16 o 
   3   7   4      112.43       78.49      0.62 o 
   4   7   4       60.62       72.35      2.32 o 
   5   7   4       37.87       40.30      1.83 o 
   6   7   4        3.50        5.65      0.95 o 
   7   7   4        1.34        1.97      0.88 o 
  -5   8   4        4.89        4.33      1.54 o 
  -4   8   4        1.81        3.58      1.13 o 
  -3   8   4        8.41        9.64      1.36 o 
  -2   8   4       18.28       17.66      1.44 o 
  -1   8   4        0.07        0.83      0.83 o 
   0   8   4       46.73       48.10      1.38 o 
   1   8   4        4.01        3.92      0.87 o 
   2   8   4       39.93       42.18      1.79 o 
   3   8   4        3.80        0.26      0.78 o 
   4   8   4       69.66       48.62      0.67 o 
   5   8   4        1.36        1.60      0.80 o 
   6   8   4        2.13        3.36      0.84 o 
  -3   9   4        0.12        0.25      1.06 o 
  -2   9   4        0.02        0.29      0.80 o 
  -1   9   4        3.21        4.79      1.01 o 
   0   9   4        1.31        1.20      1.18 o 
   1   9   4        4.33        7.20      0.88 o 
   2   9   4        0.94        1.91      0.89 o 
   3   9   4        0.82        0.30      0.65 o 
   4   9   4        3.41        4.27      0.88 o 
  -1  10   4        0.22        0.73      0.80 o 
   0  10   4        0.18        0.69      0.56 o 
   1  10   4        7.68        7.18      1.14 o 
   2  10   4        0.13        0.67      0.67 o 
  -2  -8   5       10.02        1.46      0.83 o 
  -1  -8   5        0.28        0.45      1.04 o 
   0  -8   5        0.21        1.15      0.74 o 
   1  -8   5        2.49        2.78      1.24 o 
   2  -8   5       12.91       16.03      1.64 o 
  -4  -7   5        0.69        0.07      1.06 o 
  -3  -7   5        5.58        0.64      0.86 o 
  -2  -7   5        7.86        0.69      1.00 o 
  -1  -7   5        8.61        0.49      1.06 o 
   0  -7   5       17.64       24.01      1.20 o 
   1  -7   5        1.90        4.27      1.26 o 
   2  -7   5       26.29       29.62      1.94 o 
   3  -7   5        1.17        0.62      1.05 o 
   4  -7   5       66.20       50.55      2.50 o 
  -5  -6   5        1.13        2.78      0.92 o 
  -4  -6   5        2.62        4.46      0.86 o 
  -3  -6   5       12.08       17.75      1.39 o 
  -2  -6   5       26.16       36.30      1.88 o 
  -1  -6   5        9.68        0.60      0.86 o 
   0  -6   5       29.59       31.68      1.31 o 
   1  -6   5        0.04        1.04      1.04 o 
   2  -6   5       15.23       17.86      1.46 o 
   3  -6   5        4.89        5.56      0.98 o 
   4  -6   5        4.56        4.30      1.23 o 
   5  -6   5        1.57        1.46      1.20 o 
  -6  -5   5        0.03        0.84      0.84 o 
  -5  -5   5        1.69        1.14      0.85 o 
  -4  -5   5        4.79        3.49      0.99 o 
  -3  -5   5        0.17        0.16      0.72 o 
  -2  -5   5       41.60       30.76      1.02 o 
  -1  -5   5        1.57        0.88      0.71 o 
   0  -5   5        0.03        1.31      1.97 o 
   1  -5   5        0.15        0.70      0.78 o 
   2  -5   5       15.97       16.95      1.40 o 
   3  -5   5        8.05        8.23      1.04 o 
   4  -5   5        5.47        3.28      1.12 o 
   5  -5   5       13.74       13.36      1.57 o 
   6  -5   5       15.76       16.47      2.03 o 
  -7  -4   5        0.00        1.48      0.77 o 
  -6  -4   5        7.18        7.34      1.12 o 
  -5  -4   5       26.75       22.60      1.49 o 
  -4  -4   5       25.42       26.64      1.49 o 
  -3  -4   5       26.55       26.47      1.41 o 
  -2  -4   5       12.69        0.17      0.86 o 
  -1  -4   5       38.72       47.50      1.79 o 
   0  -4   5       33.93       29.14      1.05 o 
   1  -4   5        0.68        0.61      0.61 o 
   2  -4   5       12.80       12.43      1.17 o 
   3  -4   5      127.97      123.62      3.05 o 
   4  -4   5       27.66       32.60      1.97 o 
   5  -4   5        0.01        0.96      1.29 o 
   6  -4   5        1.67        0.81      1.60 o 
   7  -4   5        1.06        0.35      1.72 o 
  -7  -3   5        2.02        1.46      1.05 o 
  -6  -3   5        1.82        0.46      0.92 o 
  -5  -3   5        0.70        0.86      0.94 o 
  -4  -3   5       67.68       68.93      2.19 o 
  -3  -3   5       32.94       38.99      1.60 o 
  -2  -3   5       14.44       13.54      1.06 o 
  -1  -3   5        4.55        0.09      0.53 o 
   0  -3   5        3.08        4.69      0.51 o 
   1  -3   5       68.65       81.05      2.11 o 
   2  -3   5        6.18        5.54      0.76 o 
   3  -3   5       24.19       25.38      1.43 o 
   4  -3   5        1.35        1.30      0.80 o 
   5  -3   5        2.74        2.35      1.23 o 
   6  -3   5        1.26        1.66      1.19 o 
   7  -3   5        9.49        5.45      1.78 o 
  -8  -2   5        2.38        2.57      1.34 o 
  -7  -2   5       49.87       58.97      2.84 o 
  -6  -2   5        3.20        1.91      1.28 o 
  -5  -2   5      107.20      110.61      3.01 o 
  -4  -2   5      226.55      223.26      3.68 o 
  -3  -2   5       51.55       49.52      1.72 o 
  -2  -2   5       43.46       42.40      1.59 o 
  -1  -2   5      223.43      226.54      3.17 o 
   0  -2   5      241.23      263.02     11.53 o 
   1  -2   5      242.90      224.29      3.20 o 
   2  -2   5       13.37       14.09      0.97 o 
   3  -2   5        7.56        8.87      0.93 o 
   4  -2   5        0.79        1.96      0.93 o 
   5  -2   5       12.38       11.01      1.37 o 
   6  -2   5        0.60        2.27      1.32 o 
   7  -2   5        9.82        7.53      2.03 o 
  -8  -1   5        6.96        6.69      1.65 o 
  -7  -1   5       69.20       80.66      3.38 o 
  -6  -1   5       55.18       63.01      2.64 o 
  -5  -1   5       34.95       40.38      1.91 o 
  -4  -1   5       11.96        9.18      1.02 o 
  -3  -1   5        0.24        0.18      0.63 o 
  -2  -1   5      163.26      156.92      2.67 o 
  -1  -1   5      689.96      633.98      4.92 o 
   0  -1   5       18.12       20.25      0.71 o 
   1  -1   5       56.08       47.14      1.46 o 
   2  -1   5       29.39       36.42      1.37 o 
   3  -1   5        4.41        5.33      0.77 o 
   4  -1   5       30.79       29.38      1.58 o 
   5  -1   5        4.32        3.39      1.13 o 
   6  -1   5       30.60       28.14      2.36 o 
   7  -1   5       41.72       36.23      2.72 o 
   8  -1   5      189.24      175.78      5.45 o 
  -8   0   5       18.00       15.61      2.07 o 
  -7   0   5       66.05       70.40      3.26 o 
  -6   0   5       44.84       43.28      2.48 o 
  -5   0   5      132.10      127.55      3.31 o 
  -4   0   5      241.91      218.76      3.77 o 
  -3   0   5       15.71       17.52      1.04 o 
  -2   0   5       30.55       34.13      1.29 o 
  -1   0   5      692.38      768.02      5.26 o 
   0   0   5       46.89       59.39     36.51 o 
   1   0   5        0.43        0.46      0.46 o 
   2   0   5       20.12       19.83      0.93 o 
   3   0   5        0.46        0.19      0.69 o 
   4   0   5        7.52       12.46      1.04 o 
   5   0   5       54.17       54.52      2.44 o 
   6   0   5      239.57      236.70      5.16 o 
   7   0   5        1.56        0.47      1.50 o 
   8   0   5        8.35       11.24      1.91 o 
  -8   1   5       46.28       48.55      3.02 o 
  -7   1   5        8.94        9.41      1.64 o 
  -6   1   5        0.78        0.00      1.18 o 
  -5   1   5       56.14       49.38      2.27 o 
  -4   1   5       36.16       34.14      1.59 o 
  -3   1   5        0.59        0.00      0.57 o 
  -2   1   5       76.71       79.98      1.86 o 
  -1   1   5      551.47      552.30      4.39 o 
   0   1   5     1340.68     1296.90      4.53 o 
   1   1   5        4.22        3.03      0.45 o 
   2   1   5       12.63        5.89      0.64 o 
   3   1   5       36.35       34.15      1.46 o 
   4   1   5       25.96       26.91      1.43 o 
   5   1   5       38.64       40.23      2.02 o 
   6   1   5        3.51        3.43      1.10 o 
   7   1   5        2.28        2.80      1.46 o 
   8   1   5        3.55        1.86      1.76 o 
  -8   2   5        8.06        0.34      1.32 o 
  -7   2   5       19.30       20.26      2.12 o 
  -6   2   5        2.15        1.53      1.09 o 
  -5   2   5       20.89       17.53      1.58 o 
  -4   2   5        3.16        1.72      0.81 o 
  -3   2   5      192.73      186.51      3.19 o 
  -2   2   5      223.19      234.71      3.16 o 
  -1   2   5       48.79       59.46      1.55 o 
   0   2   5      223.22      226.91      2.79 o 
   1   2   5      220.25      199.84      2.61 o 
   2   2   5       72.66       51.08      1.45 o 
   3   2   5      179.66      183.32      2.88 o 
   4   2   5       13.96       13.56      1.16 o 
   5   2   5        3.65        4.04      1.01 o 
   6   2   5        7.09        6.95      1.37 o 
   7   2   5       22.59       27.62      2.15 o 
   8   2   5        2.77        5.08      1.48 o 
  -7   3   5        0.38        1.80      1.25 o 
  -6   3   5       44.40       44.10      2.45 o 
  -5   3   5        0.03        0.21      0.96 o 
  -4   3   5        7.31       10.82      1.13 o 
  -3   3   5       35.02       40.23      1.64 o 
  -2   3   5       28.18       36.39      1.39 o 
  -1   3   5       21.54       20.29      1.00 o 
   0   3   5        4.72        3.81      0.41 o 
   1   3   5       92.93       76.62      1.69 o 
   2   3   5      136.22      149.26      2.48 o 
   3   3   5       45.74       52.56      1.64 o 
   4   3   5       12.73        7.69      0.82 o 
   5   3   5      161.18      167.94      3.55 o 
   6   3   5        0.00        0.10      0.98 o 
   7   3   5        4.20        5.87      1.42 o 
   8   3   5        6.35        6.10      1.70 o 
  -7   4   5        4.95        4.13      1.45 o 
  -6   4   5        1.35        1.78      1.34 o 
  -5   4   5       38.49       32.67      2.04 o 
  -4   4   5       11.35       11.08      1.34 o 
  -3   4   5       19.14       23.77      1.35 o 
  -2   4   5       24.53       27.01      1.39 o 
  -1   4   5       72.88       81.63      1.97 o 
   0   4   5       23.53       12.32      1.07 o 
   1   4   5       32.39       37.60      1.31 o 
   2   4   5       24.80       19.88      0.48 o 
   3   4   5        1.06        0.24      0.55 o 
   4   4   5       34.96       39.44      1.57 o 
   5   4   5        9.45        7.71      0.95 o 
   6   4   5        0.09        1.29      0.80 o 
   7   4   5        4.34        8.12      1.26 o 
   8   4   5        1.77        2.83      1.28 o 
  -7   5   5        1.83        2.70      1.50 o 
  -6   5   5      108.45      100.85      3.83 o 
  -5   5   5       91.14      100.56      3.33 o 
  -4   5   5       13.89       13.74      1.44 o 
  -3   5   5      125.46      115.91      2.98 o 
  -2   5   5        1.40        3.49      0.74 o 
  -1   5   5       54.05       58.75      1.84 o 
   0   5   5       28.98       32.05      2.76 o 
   1   5   5        7.08        6.62      0.63 o 
   2   5   5        4.20        6.26      0.70 o 
   3   5   5       33.65       34.17      1.46 o 
   4   5   5        5.87        5.87      0.90 o 
   5   5   5        8.63        9.34      1.12 o 
   6   5   5        0.59        1.89      0.65 o 
   7   5   5        1.66        3.71      0.86 o 
  -6   6   5       27.70       20.86      2.23 o 
  -5   6   5       11.59        9.10      1.80 o 
  -4   6   5       72.36       72.00      2.85 o 
  -3   6   5       56.87       62.04      2.41 o 
  -2   6   5       91.21       88.57      2.67 o 
  -1   6   5      117.78      114.27      2.74 o 
   0   6   5      117.44       86.16     55.20 o 
   1   6   5       14.39       14.08      1.09 o 
   2   6   5       46.50       45.62      0.61 o 
   3   6   5       12.94       11.88      1.04 o 
   4   6   5        0.11        0.93      0.64 o 
   5   6   5        9.19        7.52      1.12 o 
   6   6   5        0.00        0.20      0.80 o 
   7   6   5       13.22       15.48      1.39 o 
  -5   7   5       34.42       29.18      2.24 o 
  -4   7   5       98.42       93.33      3.48 o 
  -3   7   5       29.15       31.37      2.10 o 
  -2   7   5       55.61       57.05      2.35 o 
  -1   7   5        0.41        1.16      0.83 o 
   0   7   5        5.06        2.51      1.19 o 
   1   7   5       18.64       21.61      1.38 o 
   2   7   5        0.22        0.66      0.66 o 
   3   7   5        4.08        3.13      0.78 o 
   4   7   5       33.89       22.90      0.67 o 
   5   7   5       20.01       23.02      1.55 o 
   6   7   5       31.66       37.81      1.87 o 
  -4   8   5        1.22        1.71      1.24 o 
  -3   8   5        1.06        0.47      1.11 o 
  -2   8   5        2.56        4.82      1.03 o 
  -1   8   5       28.39       28.05      1.75 o 
   0   8   5       16.91       15.82      1.31 o 
   1   8   5        2.78        3.70      0.96 o 
   2   8   5       24.05       26.20      1.49 o 
   3   8   5        0.65        0.27      0.73 o 
   4   8   5        0.51        0.81      0.81 o 
   5   8   5        8.12        9.02      1.22 o 
   6   8   5        3.09        3.30      0.80 o 
  -3   9   5        5.85        3.73      1.28 o 
  -2   9   5        0.42        0.95      1.10 o 
  -1   9   5        6.32        7.47      1.27 o 
   0   9   5        0.15        0.54      0.56 o 
   1   9   5        0.93        0.42      0.76 o 
   2   9   5        2.51        0.78      0.98 o 
   3   9   5        3.58        5.62      0.78 o 
   4   9   5        5.53        9.68      1.12 o 
  -1  10   5        1.34        2.61      0.94 o 
   0  10   5        1.57        0.57      0.57 o 
   1  10   5        6.56        7.08      1.05 o 
   2  10   5        0.30        2.17      0.68 o 
  -3  -7   6        9.45       14.50      1.46 o 
  -2  -7   6        7.66        0.52      0.83 o 
  -1  -7   6        1.25        1.98      1.19 o 
   0  -7   6       13.10       13.58      9.36 o 
   1  -7   6        5.02        4.84      1.11 o 
   2  -7   6       15.39       19.35      1.62 o 
   3  -7   6        0.00        0.48      1.08 o 
  -5  -6   6       21.39       35.04      1.91 o 
  -4  -6   6        0.00        0.56      0.98 o 
  -3  -6   6        0.86        3.74      0.84 o 
  -2  -6   6        0.29        0.16      0.98 o 
  -1  -6   6       77.06       95.22      3.16 o 
   0  -6   6        4.33        3.16      3.98 o 
   1  -6   6        4.67        3.38      1.02 o 
   2  -6   6       48.72       50.30      2.31 o 
   3  -6   6        3.60        1.28      1.05 o 
   4  -6   6       11.57       10.96      1.61 o 
  -6  -5   6        3.05        3.71      1.01 o 
  -5  -5   6        0.20        0.84      0.84 o 
  -4  -5   6        0.26        1.66      0.84 o 
  -3  -5   6        7.36        8.27      1.13 o 
  -2  -5   6        5.07        9.07      1.20 o 
  -1  -5   6       26.74        0.98      0.98 o 
   0  -5   6       86.60      105.70      5.15 o 
   1  -5   6       12.27       13.50      1.40 o 
   2  -5   6        0.82        0.58      0.92 o 
   3  -5   6        0.60        1.40      1.06 o 
   4  -5   6       28.38       24.18      1.92 o 
   5  -5   6        4.68        7.51      1.56 o 
  -6  -4   6        3.33        4.34      0.96 o 
  -5  -4   6       16.30       16.28      1.42 o 
  -4  -4   6        0.36        0.88      0.88 o 
  -3  -4   6       67.59       75.79      2.52 o 
  -2  -4   6      140.59      165.98      3.52 o 
  -1  -4   6       97.80       98.73      2.71 o 
   0  -4   6       22.54       19.77     13.88 o 
   1  -4   6       41.98       46.07      1.86 o 
   2  -4   6       22.14       18.02      1.38 o 
   3  -4   6       12.59       14.34      1.32 o 
   4  -4   6        0.63        1.15      1.15 o 
   5  -4   6       59.01       53.39      2.80 o 
   6  -4   6       10.30       12.20      1.86 o 
  -7  -3   6        0.14        0.24      0.79 o 
  -6  -3   6        8.01        8.43      1.14 o 
  -5  -3   6       46.30       42.99      2.05 o 
  -4  -3   6       70.45       69.84      2.40 o 
  -3  -3   6       15.10       15.81      1.30 o 
  -2  -3   6        0.66        0.80      0.80 o 
  -1  -3   6       44.66       37.80      0.64 o 
   0  -3   6       64.69       69.57      3.60 o 
   1  -3   6       16.22       20.11      1.35 o 
   2  -3   6       24.78       27.96      1.49 o 
   3  -3   6       37.29       38.74      1.85 o 
   4  -3   6       16.68       15.06      1.54 o 
   5  -3   6        0.02        1.14      1.26 o 
   6  -3   6        0.07        1.10      1.47 o 
   7  -3   6        0.05        2.07      1.57 o 
  -7  -2   6        0.54        1.18      1.18 o 
  -6  -2   6       13.75       12.43      1.65 o 
  -5  -2   6        0.98        0.28      1.00 o 
  -4  -2   6       21.74       18.50      1.38 o 
  -3  -2   6      132.24      114.86      2.83 o 
  -2  -2   6      156.76      157.03      3.00 o 
  -1  -2   6       33.08       43.76      1.56 o 
   0  -2   6       31.60       32.28      1.48 o 
   1  -2   6       49.20       50.49      1.81 o 
   2  -2   6       31.38       35.12      1.54 o 
   3  -2   6       60.19       55.66      2.02 o 
   4  -2   6       23.73       18.23      1.60 o 
   5  -2   6        1.52        2.69      1.17 o 
   6  -2   6        4.97        2.23      1.73 o 
   7  -2   6        7.28        7.05      1.86 o 
  -7  -1   6        2.71        2.66      1.29 o 
  -6  -1   6       44.43       41.28      2.40 o 
  -5  -1   6      387.02      413.11      5.88 o 
  -4  -1   6       14.52       12.48      1.25 o 
  -3  -1   6        0.09        0.29      0.75 o 
  -2  -1   6       16.55       13.74      1.01 o 
  -1  -1   6       11.54        5.46      0.74 o 
   0  -1   6        0.10        0.37      0.55 o 
   1  -1   6       88.98       97.29      2.21 o 
   2  -1   6        4.82        7.17      0.83 o 
   3  -1   6       11.32       10.72      1.10 o 
   4  -1   6        0.14        1.41      0.87 o 
   5  -1   6        4.12        5.52      1.30 o 
   6  -1   6        2.75        3.94      1.36 o 
   7  -1   6        7.39        7.39      1.85 o 
  -7   0   6       14.18       16.94      1.98 o 
  -6   0   6        0.39        0.10      1.36 o 
  -5   0   6      145.69      161.68      3.90 o 
  -4   0   6       19.52       16.01      1.40 o 
  -3   0   6      181.07      180.12      3.31 o 
  -2   0   6        0.27        0.29      0.56 o 
  -1   0   6       45.85       53.11      1.65 o 
   0   0   6        0.99        0.14      0.42 o 
   1   0   6      310.85      315.79      3.78 o 
   2   0   6      187.07      171.51      2.92 o 
   3   0   6        0.73        1.21      0.70 o 
   4   0   6        0.36        0.21      0.76 o 
   5   0   6        3.68        5.66      1.15 o 
   6   0   6        5.84        5.89      1.56 o 
   7   0   6        6.58        7.47      1.81 o 
   8   0   6       42.11       35.91      2.88 o 
  -7   1   6        6.09       12.37      1.51 o 
  -6   1   6      134.43      144.98      4.22 o 
  -5   1   6       44.56       47.38      2.22 o 
  -4   1   6       88.90       86.62      2.66 o 
  -3   1   6        9.17       10.39      0.99 o 
  -2   1   6      184.43      181.83      3.05 o 
  -1   1   6       13.37       12.63      0.92 o 
   0   1   6      613.43      628.81      3.56 o 
   1   1   6        2.20        0.27      0.53 o 
   2   1   6      207.35      203.86      3.17 o 
   3   1   6        9.79        9.30      0.89 o 
   4   1   6        7.39        6.85      0.95 o 
   5   1   6        8.11        9.70      1.23 o 
   6   1   6        0.00        0.23      1.28 o 
   7   1   6        0.03        0.36      1.40 o 
   8   1   6        0.00        0.66      1.56 o 
  -7   2   6       10.98        9.94      1.88 o 
  -6   2   6       11.38       13.03      1.54 o 
  -5   2   6        1.22        1.62      1.08 o 
  -4   2   6      119.75      118.25      3.12 o 
  -3   2   6       90.81       80.32      2.29 o 
  -2   2   6       18.34       18.93      1.14 o 
  -1   2   6      287.13      309.00      3.67 o 
   0   2   6        6.59        6.51      0.94 o 
   1   2   6       32.27       35.16      1.22 o 
   2   2   6        6.66        7.88      0.78 o 
   3   2   6      117.61      108.23      2.48 o 
   4   2   6      117.19      135.90      3.09 o 
   5   2   6        3.86        4.22      1.05 o 
   6   2   6        1.74        2.74      0.99 o 
   7   2   6        0.21        0.34      1.23 o 
   8   2   6        0.29        0.75      1.40 o 
  -7   3   6        5.48        3.54      1.54 o 
  -6   3   6       30.00       34.41      2.34 o 
  -5   3   6       38.78       41.53      2.18 o 
  -4   3   6        1.90        2.41      1.04 o 
  -3   3   6        0.01        0.89      0.89 o 
  -2   3   6        1.50        1.05      0.56 o 
  -1   3   6      200.32      219.89      3.20 o 
   0   3   6       16.03       15.20      0.69 o 
   1   3   6       57.48       63.31      1.72 o 
   2   3   6        2.87        0.08      0.50 o 
   3   3   6        5.58        2.96      0.59 o 
   4   3   6        9.14       13.65      1.03 o 
   5   3   6       31.08       35.56      1.91 o 
   6   3   6        2.81        2.85      1.22 o 
   7   3   6       26.72       31.77      2.18 o 
   8   3   6        1.87        2.73      1.52 o 
  -7   4   6        6.12        3.70      1.63 o 
  -6   4   6       17.82       18.86      1.88 o 
  -5   4   6       45.56       43.07      2.41 o 
  -4   4   6       13.07       17.44      1.47 o 
  -3   4   6       72.73       70.75      2.29 o 
  -2   4   6        0.03        0.19      0.85 o 
  -1   4   6       31.39       29.81      1.38 o 
   0   4   6       26.62       24.37      0.87 o 
   1   4   6       13.68       10.28      0.94 o 
   2   4   6        0.90        2.08      0.58 o 
   3   4   6       16.68       15.29      1.07 o 
   4   4   6       88.51       93.85      2.45 o 
   5   4   6       20.64       18.36      1.31 o 
   6   4   6       19.30       16.38      1.56 o 
   7   4   6        7.51        8.79      1.40 o 
   8   4   6        4.17        7.17      1.56 o 
  -6   5   6        2.65        3.16      1.63 o 
  -5   5   6       22.23       20.19      1.95 o 
  -4   5   6       39.17       33.45      2.20 o 
  -3   5   6       45.83       45.05      2.09 o 
  -2   5   6      124.52      128.23      3.04 o 
  -1   5   6      187.38      195.95      3.45 o 
   0   5   6        5.55        5.21      0.69 o 
   1   5   6       70.78       67.97      2.01 o 
   2   5   6       23.39       18.86      1.14 o 
   3   5   6        0.38        2.24      0.64 o 
   4   5   6        6.25        6.97      0.86 o 
   5   5   6       43.76       45.11      1.99 o 
   6   5   6        6.38        6.15      1.13 o 
   7   5   6        3.91        6.75      1.09 o 
  -6   6   6        4.87        5.74      1.57 o 
  -5   6   6       25.97       23.47      2.23 o 
  -4   6   6      170.30      169.39      4.36 o 
  -3   6   6       37.79       36.29      2.18 o 
  -2   6   6       90.46       90.91      2.84 o 
  -1   6   6       63.54       70.64      2.43 o 
   0   6   6      142.35      149.24      2.20 o 
   1   6   6       52.74       51.83      1.89 o 
   2   6   6       53.60       54.27      1.83 o 
   3   6   6        3.00        0.54      0.69 o 
   4   6   6       16.82       14.79      1.35 o 
   5   6   6        5.11        3.38      0.86 o 
   6   6   6        6.21        0.68      0.82 o 
   7   6   6        7.96        5.76      1.29 o 
  -5   7   6        8.15        2.85      1.62 o 
  -4   7   6       13.25       12.42      1.81 o 
  -3   7   6       50.93       52.65      2.64 o 
  -2   7   6       94.23      108.10      3.19 o 
  -1   7   6       25.38       25.78      1.67 o 
   0   7   6       22.57       27.14      1.15 o 
   1   7   6        6.99        7.63      1.05 o 
   2   7   6       19.18       20.63      1.39 o 
   3   7   6        7.83        7.76      1.11 o 
   4   7   6        2.45        4.22      0.84 o 
   5   7   6        8.74       10.28      1.19 o 
   6   7   6        8.09        9.74      1.30 o 
  -4   8   6        0.50        2.20      1.15 o 
  -3   8   6        2.38        1.42      1.23 o 
  -2   8   6        2.53        2.70      1.09 o 
  -1   8   6        6.72        8.58      1.11 o 
   0   8   6       15.84       15.56     10.58 o 
   1   8   6        2.86        3.17      0.85 o 
   2   8   6        1.78        3.15      0.88 o 
   3   8   6        1.69        2.62      0.90 o 
   4   8   6        5.08        4.33      1.03 o 
   5   8   6        0.62        0.59      0.77 o 
  -3   9   6        3.65        4.08      1.40 o 
  -2   9   6        3.05        4.92      1.08 o 
  -1   9   6        1.13        1.90      0.87 o 
   0   9   6        0.71        1.34      0.61 o 
   1   9   6       18.57       21.60      1.57 o 
   2   9   6        1.80        1.54      0.87 o 
   3   9   6        1.41        0.37      0.81 o 
   4   9   6        0.12        0.74      0.74 o 
   1  10   6        0.16        1.08      1.08 o 
  -2  -7   7        0.20        1.14      1.07 o 
  -1  -7   7        4.14        0.15      0.97 o 
   0  -7   7        2.05        3.76      0.70 o 
   1  -7   7        0.07        0.96      0.96 o 
  -4  -6   7        0.19        0.48      0.95 o 
  -3  -6   7        6.27       12.26      1.34 o 
  -2  -6   7        2.18        0.88      1.03 o 
  -1  -6   7        1.80        0.91      1.08 o 
   0  -6   7        0.01        1.07      0.68 o 
   1  -6   7        9.71       10.37      1.31 o 
   2  -6   7       27.27       25.47      1.86 o 
   3  -6   7        2.80        2.30      1.04 o 
  -5  -5   7        0.25        0.82      0.82 o 
  -4  -5   7        0.99        3.07      0.97 o 
  -3  -5   7       11.52       11.69      1.38 o 
  -2  -5   7        9.42       12.12      1.37 o 
  -1  -5   7       50.37       66.96      2.64 o 
   0  -5   7        0.86        0.52      0.85 o 
   1  -5   7       44.86       56.55      2.43 o 
   2  -5   7        0.03        0.75      1.00 o 
   3  -5   7       16.36       14.99      1.49 o 
   4  -5   7        4.73        2.62      1.32 o 
   5  -5   7        0.02        0.67      1.34 o 
  -6  -4   7        1.78        2.36      0.74 o 
  -5  -4   7        0.02        0.59      0.82 o 
  -4  -4   7       20.42       27.27      1.68 o 
  -3  -4   7       39.11       37.03      1.87 o 
  -2  -4   7       15.51        0.36      1.07 o 
  -1  -4   7        0.82        1.10      1.01 o 
   0  -4   7      248.55      289.20      3.34 o 
   1  -4   7        6.61        8.49      1.25 o 
   2  -4   7       34.63       35.80      1.93 o 
   3  -4   7        3.51        3.49      1.08 o 
   4  -4   7        2.58        3.99      1.17 o 
   5  -4   7       14.74       13.38      1.94 o 
   6  -4   7        4.01        4.26      1.73 o 
  -6  -3   7        2.30        3.24      1.05 o 
  -5  -3   7        5.15        6.55      1.20 o 
  -4  -3   7       12.73       15.05      1.44 o 
  -3  -3   7       18.23       12.42      1.43 o 
  -2  -3   7      116.39      117.52      3.04 o 
  -1  -3   7      205.58      202.58      3.93 o 
   0  -3   7      135.52      117.95     76.14 o 
   1  -3   7       62.87       62.93      2.29 o 
   2  -3   7        0.73        1.19      0.91 o 
   3  -3   7        5.53        8.20      1.24 o 
   4  -3   7       45.70       47.37      2.51 o 
   5  -3   7        5.23        6.85      1.74 o 
   6  -3   7        0.49        0.61      1.72 o 
  -7  -2   7        3.50        2.33      1.08 o 
  -6  -2   7        9.15        8.29      1.49 o 
  -5  -2   7       18.67       19.14      1.58 o 
  -4  -2   7       17.40       17.84      1.43 o 
  -3  -2   7      219.54      203.36      3.94 o 
  -2  -2   7       30.83       36.51      1.88 o 
  -1  -2   7        5.55        0.38      0.76 o 
   0  -2   7      201.38      217.73      8.94 o 
   1  -2   7       26.94       34.58      1.76 o 
   2  -2   7      112.38      109.18      2.81 o 
   3  -2   7      115.38      120.33      3.29 o 
   4  -2   7        5.72        5.27      1.32 o 
   5  -2   7       20.53       20.01      1.93 o 
   6  -2   7        9.62        7.90      1.78 o 
   7  -2   7        0.38        1.76      1.76 o 
  -7  -1   7        1.11        0.40      1.37 o 
  -6  -1   7        0.33        1.22      1.22 o 
  -5  -1   7       43.15       45.85      2.33 o 
  -4  -1   7       21.55       24.58      1.80 o 
  -3  -1   7      128.43      123.42      3.15 o 
  -2  -1   7        1.28        1.24      0.67 o 
  -1  -1   7        8.51       11.56      1.06 o 
   0  -1   7       85.09       84.58      1.63 o 
   1  -1   7      242.12      228.88      3.75 o 
   2  -1   7        0.70        2.02      0.77 o 
   3  -1   7        1.93        1.13      0.92 o 
   4  -1   7        0.56        0.90      1.12 o 
   5  -1   7        6.92        6.69      1.47 o 
   6  -1   7        2.55        2.30      1.65 o 
   7  -1   7        1.37        0.63      1.52 o 
  -7   0   7        1.62        3.33      1.35 o 
  -6   0   7       19.51       21.16      1.91 o 
  -5   0   7        0.34        0.63      1.28 o 
  -4   0   7       22.74       25.57      1.77 o 
  -3   0   7       26.26       23.10      1.63 o 
  -2   0   7       48.12       46.35      1.77 o 
  -1   0   7        0.33        0.38      0.56 o 
   0   0   7       54.81       51.90      1.27 o 
   1   0   7        0.71        1.69      0.66 o 
   2   0   7       14.60       15.12      1.17 o 
   3   0   7       54.81       56.68      2.17 o 
   4   0   7       73.45       72.68      2.80 o 
   5   0   7        4.59        4.57      1.20 o 
   6   0   7        0.22        0.62      1.38 o 
   7   0   7        0.46        3.11      1.49 o 
  -7   1   7       13.02       18.78      2.03 o 
  -6   1   7       85.81       88.30      3.40 o 
  -5   1   7       15.43       18.22      1.74 o 
  -4   1   7      376.13      392.50      5.65 o 
  -3   1   7       36.84       36.77      1.75 o 
  -2   1   7       10.85       15.58      1.09 o 
  -1   1   7       13.68       15.76      1.13 o 
   0   1   7      184.54      184.45      2.16 o 
   1   1   7      161.62      158.31      2.92 o 
   2   1   7      256.40      259.82      3.92 o 
   3   1   7        0.31        0.81      0.81 o 
   4   1   7       24.19       25.76      1.75 o 
   5   1   7       17.17       19.21      1.75 o 
   6   1   7        6.06       10.60      1.45 o 
   7   1   7        0.18        2.76      1.33 o 
  -7   2   7        3.11        2.94      1.64 o 
  -6   2   7       19.09       18.07      2.01 o 
  -5   2   7      155.44      159.83      4.21 o 
  -4   2   7       16.90       19.40      1.83 o 
  -3   2   7       70.38       63.45      2.38 o 
  -2   2   7       59.35       58.24      2.06 o 
  -1   2   7       66.14       67.35      2.06 o 
   0   2   7       83.86       74.77      1.41 o 
   1   2   7      250.29      245.18      3.53 o 
   2   2   7       13.64       13.55      0.98 o 
   3   2   7       14.51       15.35      1.15 o 
   4   2   7        1.98        0.73      0.93 o 
   5   2   7       19.26       25.94      1.87 o 
   6   2   7       25.36       28.43      2.29 o 
   7   2   7        1.02        0.23      1.59 o 
  -7   3   7       45.39       51.67      2.93 o 
  -6   3   7       11.78       12.65      1.68 o 
  -5   3   7        0.06        1.55      1.23 o 
  -4   3   7      438.92      463.99      6.39 o 
  -3   3   7       98.89       87.74      2.78 o 
  -2   3   7       20.39       20.33      1.37 o 
  -1   3   7        1.86        5.59      0.84 o 
   0   3   7      124.10      126.84      1.88 o 
   1   3   7       84.43       89.72      2.21 o 
   2   3   7       32.40       28.24      1.32 o 
   3   3   7        2.68        3.50      0.79 o 
   4   3   7        4.16        3.32      0.89 o 
   5   3   7        2.93        3.91      1.11 o 
   6   3   7        5.09        4.34      1.38 o 
   7   3   7        2.28        3.41      1.39 o 
  -6   4   7       21.46       25.82      2.22 o 
  -5   4   7        0.22        1.34      1.34 o 
  -4   4   7       13.01       14.28      1.62 o 
  -3   4   7      330.40      326.66      5.25 o 
  -2   4   7       12.84       15.31      1.27 o 
  -1   4   7      100.62       87.38      2.43 o 
   0   4   7        9.48       10.03      1.08 o 
   1   4   7      426.61      425.63      4.92 o 
   2   4   7        7.30        5.11      0.86 o 
   3   4   7       17.85       19.31      1.38 o 
   4   4   7        1.29        0.50      0.68 o 
   5   4   7        0.60        1.37      0.85 o 
   6   4   7       15.07       15.68      1.54 o 
   7   4   7       16.57       17.16      1.99 o 
  -6   5   7        1.88        2.48      1.41 o 
  -5   5   7        0.04        1.21      1.09 o 
  -4   5   7      146.85      150.91      4.19 o 
  -3   5   7       55.09       54.01      2.47 o 
  -2   5   7        0.49        1.08      1.08 o 
  -1   5   7       24.05       23.34      1.41 o 
   0   5   7       21.98       20.52      1.02 o 
   1   5   7       84.08       92.91      2.46 o 
   2   5   7        5.95        6.79      2.14 o 
   3   5   7       48.32       54.24      2.02 o 
   4   5   7       11.97        9.75      1.15 o 
   5   5   7        0.70        0.32      0.88 o 
   6   5   7       15.08       13.68      1.32 o 
   7   5   7        3.99        4.58      1.19 o 
  -5   6   7        5.63        7.88      1.39 o 
  -4   6   7        0.59        0.84      1.05 o 
  -3   6   7       32.64       34.33      2.24 o 
  -2   6   7       83.04       86.57      2.92 o 
  -1   6   7       72.54       71.54      2.43 o 
   0   6   7      134.68      144.60      3.94 o 
   1   6   7       24.65       27.76      1.55 o 
   2   6   7       67.10       54.79      0.93 o 
   3   6   7        3.74        1.30      0.73 o 
   4   6   7       18.33       16.87      1.41 o 
   5   6   7       11.77       14.77      1.42 o 
   6   6   7        1.09        0.28      0.91 o 
  -5   7   7        3.01        0.50      1.41 o 
  -4   7   7        0.23        0.60      1.23 o 
  -3   7   7        8.05        6.46      1.39 o 
  -2   7   7       33.27       37.76      2.21 o 
  -1   7   7       15.33       11.42      1.48 o 
   0   7   7       47.06       48.10      1.56 o 
   1   7   7        4.52        4.58      1.02 o 
   2   7   7       19.36       21.98      1.54 o 
   3   7   7        3.68        3.18      1.01 o 
   4   7   7        3.98        6.38      0.95 o 
   5   7   7        2.26        3.70      0.96 o 
   6   7   7       14.48       17.25      1.51 o 
  -4   8   7        0.07        0.57      1.34 o 
  -3   8   7        6.68        9.70      1.52 o 
  -2   8   7        0.19        0.09      1.02 o 
  -1   8   7        0.38        0.98      1.07 o 
   0   8   7        2.57        2.65      0.75 o 
   1   8   7       11.97       14.48      1.39 o 
   2   8   7        6.76        7.46      1.16 o 
   3   8   7        1.74        0.43      0.87 o 
   4   8   7        2.38        2.34      0.93 o 
   5   8   7        0.02        0.54      0.73 o 
  -2   9   7        0.32        0.69      1.12 o 
  -1   9   7        1.22        1.66      1.00 o 
   0   9   7        2.02        3.38      0.76 o 
   1   9   7        0.34        0.23      0.90 o 
   2   9   7        3.42        3.93      1.06 o 
   3   9   7        2.57        2.71      0.97 o 
  -2  -6   8        0.04        0.46      0.91 o 
  -1  -6   8        0.01        0.32      1.42 o 
   0  -6   8        1.29        1.59      0.67 o 
   1  -6   8        1.50        2.55      1.08 o 
   2  -6   8        0.29        0.30      1.11 o 
  -4  -5   8        0.26        0.00      0.87 o 
  -3  -5   8        0.59        0.95      0.95 o 
  -2  -5   8        2.36        0.08      1.17 o 
  -1  -5   8        2.21        0.60      1.13 o 
   0  -5   8        6.01        6.07      0.85 o 
   1  -5   8       16.87       23.84      1.70 o 
   2  -5   8        1.06        2.22      1.15 o 
   3  -5   8        5.88        7.06      1.24 o 
   4  -5   8        2.30        0.00      1.29 o 
  -5  -4   8        0.07        1.67      0.65 o 
  -4  -4   8        5.89        8.23      1.20 o 
  -3  -4   8        3.97        6.58      1.29 o 
  -2  -4   8        1.36        0.27      0.99 o 
  -1  -4   8       42.70       38.28      2.21 o 
   0  -4   8       26.72       27.40      1.43 o 
   1  -4   8       13.74       10.26      1.52 o 
   2  -4   8       11.68       13.50      1.34 o 
   3  -4   8        0.10        1.09      1.09 o 
   4  -4   8        1.86        0.58      1.37 o 
   5  -4   8        0.18        2.33      1.28 o 
  -6  -3   8        3.30        2.52      0.96 o 
  -5  -3   8        0.00        0.16      0.89 o 
  -4  -3   8       17.25       13.68      1.47 o 
  -3  -3   8        6.33        7.26      1.09 o 
  -2  -3   8        0.07        0.75      0.94 o 
  -1  -3   8        2.51        1.34      1.05 o 
   0  -3   8        0.02        0.37      0.65 o 
   1  -3   8       35.51       33.83      1.96 o 
   2  -3   8       89.03       99.99      3.09 o 
   3  -3   8        2.77        3.71      1.18 o 
   4  -3   8       16.03       12.44      1.91 o 
   5  -3   8       28.60       31.75      2.45 o 
   6  -3   8        3.11        3.43      1.84 o 
  -6  -2   8        0.31        0.47      1.12 o 
  -5  -2   8        3.10        2.01      1.24 o 
  -4  -2   8        1.34        1.39      1.11 o 
  -3  -2   8       57.80       55.33      2.38 o 
  -2  -2   8       43.23       47.51      2.23 o 
  -1  -2   8      259.71      246.15      4.49 o 
   0  -2   8        2.11        1.29      0.72 o 
   1  -2   8      164.11      173.25      3.73 o 
   2  -2   8        5.21        5.05      1.26 o 
   3  -2   8       35.24       33.20      2.06 o 
   4  -2   8        1.13        3.15      1.12 o 
   5  -2   8       55.63       56.84      3.18 o 
   6  -2   8        0.01        0.64      1.66 o 
  -6  -1   8        0.15        0.72      1.13 o 
  -5  -1   8        1.08        0.84      1.04 o 
  -4  -1   8       43.09       44.27      2.31 o 
  -3  -1   8      166.35      169.06      4.11 o 
  -2  -1   8       58.20       62.39      2.49 o 
  -1  -1   8       35.81       35.15      1.78 o 
   0  -1   8       56.47       59.38      1.71 o 
   1  -1   8      120.17      130.90      3.21 o 
   2  -1   8      137.70      146.63      3.58 o 
   3  -1   8       66.31       64.30      2.65 o 
   4  -1   8       11.60        8.89      1.61 o 
   5  -1   8       26.83       28.88      2.37 o 
   6  -1   8        0.06        1.69      1.69 o 
   7  -1   8        0.08        0.25      1.53 o 
  -6   0   8        0.30        0.86      1.07 o 
  -5   0   8        0.82        0.22      1.21 o 
  -4   0   8       41.00       46.20      2.40 o 
  -3   0   8       70.55       72.62      2.66 o 
  -2   0   8      202.63      191.72      4.01 o 
  -1   0   8       49.04       46.47      1.87 o 
   0   0   8        4.29        4.03      0.58 o 
   1   0   8       12.03       10.49      1.07 o 
   2   0   8       29.79       34.86      1.80 o 
   3   0   8      126.83      125.80      3.32 o 
   4   0   8       40.50       41.18      2.33 o 
   5   0   8        9.02        9.33      1.73 o 
   6   0   8       24.65       26.40      2.32 o 
   7   0   8        8.08        7.09      2.16 o 
  -7   1   8        0.00        1.37      1.37 o 
  -6   1   8        4.43        2.33      1.54 o 
  -5   1   8        0.64        1.01      1.24 o 
  -4   1   8      179.95      176.93      4.44 o 
  -3   1   8       50.23       47.83      2.15 o 
  -2   1   8       25.71       26.16      1.64 o 
  -1   1   8        1.15        0.97      0.68 o 
   0   1   8       41.57       43.52      1.26 o 
   1   1   8       11.98       15.00      1.13 o 
   2   1   8      100.40       82.76      2.56 o 
   3   1   8       81.77       80.08      2.74 o 
   4   1   8       89.65       91.43      3.07 o 
   5   1   8        2.54        3.50      1.46 o 
   6   1   8        7.74        7.73      1.87 o 
   7   1   8        4.55        6.63      1.71 o 
  -6   2   8       11.47       10.22      1.69 o 
  -5   2   8       18.15       20.78      1.82 o 
  -4   2   8       29.28       28.81      2.01 o 
  -3   2   8       87.11       89.98      2.89 o 
  -2   2   8       30.28       34.28      1.73 o 
  -1   2   8        8.64        8.18      0.86 o 
   0   2   8       23.90       23.37      0.95 o 
   1   2   8       14.34       14.47      1.00 o 
   2   2   8       29.26       24.68      1.46 o 
   3   2   8        1.99        1.79      0.90 o 
   4   2   8       11.73       12.44      1.30 o 
   5   2   8       10.53        8.61      1.60 o 
   6   2   8        1.95        2.24      1.42 o 
   7   2   8        0.05        1.63      1.63 o 
  -6   3   8       30.86       33.94      2.69 o 
  -5   3   8        5.54        5.23      1.71 o 
  -4   3   8       21.42       21.65      1.90 o 
  -3   3   8       50.32       47.98      2.25 o 
  -2   3   8      411.90      420.92      5.65 o 
  -1   3   8       53.15       54.73      2.01 o 
   0   3   8       19.06       14.65      1.20 o 
   1   3   8        0.55        1.53      0.72 o 
   2   3   8       16.08       16.94      1.17 o 
   3   3   8        2.56        3.01      1.00 o 
   4   3   8        0.31        0.09      0.93 o 
   5   3   8        0.16        0.42      0.84 o 
   6   3   8        3.05        3.17      1.42 o 
   7   3   8        1.73        5.96      1.63 o 
  -6   4   8        1.24        1.98      1.43 o 
  -5   4   8        4.83        6.20      1.47 o 
  -4   4   8        2.86        4.32      1.23 o 
  -3   4   8       29.33       35.11      2.23 o 
  -2   4   8      144.76      143.02      3.61 o 
  -1   4   8       56.22       54.02      2.10 o 
   0   4   8       87.56       88.90      1.83 o 
   1   4   8       32.58       33.84      1.63 o 
   2   4   8        0.51        0.63      0.72 o 
   3   4   8       98.87       94.63      2.77 o 
   4   4   8        0.47        1.25      0.80 o 
   5   4   8       11.93       13.27      1.33 o 
   6   4   8        0.08        1.06      0.98 o 
   7   4   8        2.17        2.98      1.25 o 
  -6   5   8       11.93       15.29      1.91 o 
  -5   5   8       17.45       13.55      1.87 o 
  -4   5   8        6.35        5.46      1.42 o 
  -3   5   8      114.94      119.08      3.67 o 
  -2   5   8      291.92      314.76      5.40 o 
  -1   5   8      195.79      196.29      4.12 o 
   0   5   8      120.60      123.50      4.09 o 
   1   5   8        9.31        4.28      1.00 o 
   2   5   8       17.32       15.47      1.35 o 
   3   5   8       10.21        6.67      1.23 o 
   4   5   8       23.74       25.43      1.80 o 
   5   5   8        9.26        9.04      1.33 o 
   6   5   8        4.37        2.23      1.35 o 
  -5   6   8       15.75       16.09      1.90 o 
  -4   6   8        2.08        2.24      1.28 o 
  -3   6   8       14.38       12.60      1.75 o 
  -2   6   8      172.80      168.01      4.17 o 
  -1   6   8        7.55        9.10      1.62 o 
   0   6   8       92.23       98.80      2.11 o 
   1   6   8       75.93       70.53      2.54 o 
   2   6   8      240.84      253.59      4.58 o 
   3   6   8       13.64       13.22      1.45 o 
   4   6   8       26.58       29.07      1.79 o 
   5   6   8        0.12        1.00      0.77 o 
   6   6   8        2.67        4.10      1.08 o 
  -4   7   8        2.51        2.45      1.42 o 
  -3   7   8        3.83        1.00      1.31 o 
  -2   7   8        2.67        5.95      1.17 o 
  -1   7   8       26.84       23.60      1.90 o 
   0   7   8       54.03       64.70      2.67 o 
   1   7   8       28.77       31.32      1.87 o 
   2   7   8        3.13        3.08      1.11 o 
   3   7   8        0.67        1.54      0.98 o 
   4   7   8       14.08       16.26      1.45 o 
   5   7   8        0.09        0.29      0.78 o 
  -3   8   8        3.58        5.32      1.24 o 
  -2   8   8        1.99        1.31      1.13 o 
  -1   8   8        1.92        1.93      1.28 o 
   0   8   8        3.71        6.14      0.88 o 
   1   8   8        2.13        2.22      0.85 o 
   2   8   8        3.59        3.87      1.13 o 
   3   8   8        3.31        3.09      1.05 o 
   4   8   8        0.01        0.83      0.90 o 
  -1   9   8        0.36        0.85      1.11 o 
   0   9   8        5.02        5.58      0.96 o 
   1   9   8        0.11        0.08      0.86 o 
   2   9   8        0.58        0.95      0.95 o 
   3   9   8        0.23        0.27      0.93 o 
  -3  -5   9        0.36        2.27      0.98 o 
  -2  -5   9        0.03        4.35      1.29 o 
  -1  -5   9        1.65        0.08      1.00 o 
   0  -5   9        1.06        2.05      0.75 o 
   1  -5   9       21.38       23.52      1.79 o 
   2  -5   9        0.39        0.24      1.12 o 
  -4  -4   9        0.79        2.19      0.94 o 
  -3  -4   9        1.38        0.00      1.01 o 
  -2  -4   9        5.80        8.68      1.34 o 
  -1  -4   9        1.54        2.36      0.90 o 
   0  -4   9        3.22        3.66      1.22 o 
   1  -4   9       41.76       43.63      2.32 o 
   2  -4   9       73.79       82.94      3.19 o 
   3  -4   9        3.29        2.99      1.27 o 
   4  -4   9        0.58        0.19      1.34 o 
  -5  -3   9        1.81        1.03      1.03 o 
  -4  -3   9       10.55        8.96      1.38 o 
  -3  -3   9        3.11        4.39      1.10 o 
  -2  -3   9       32.39       32.07      2.09 o 
  -1  -3   9       53.07       56.06      2.49 o 
   0  -3   9       96.04      100.99      3.21 o 
   1  -3   9       43.53       45.71      2.28 o 
   2  -3   9        5.80        5.90      1.33 o 
   3  -3   9        4.06        3.37      1.39 o 
   4  -3   9        1.80        1.80      1.38 o 
   5  -3   9        1.29        0.80      1.71 o 
  -5  -2   9        0.06        1.25      1.25 o 
  -4  -2   9        0.34        1.89      1.04 o 
  -3  -2   9        0.53        0.30      0.88 o 
  -2  -2   9       30.15       26.52      1.89 o 
  -1  -2   9       28.58       33.11      2.00 o 
   0  -2   9       17.89       17.96      2.28 o 
   1  -2   9      170.92      174.51      4.23 o 
   2  -2   9        1.31        2.00      1.20 o 
   3  -2   9        2.86        3.79      1.37 o 
   4  -2   9        1.70        2.16      1.37 o 
   5  -2   9       12.86       13.44      2.20 o 
  -6  -1   9        0.10        1.42      1.42 o 
  -5  -1   9        2.98        4.58      1.28 o 
  -4  -1   9        3.96        3.79      1.20 o 
  -3  -1   9       33.21       29.68      2.14 o 
  -2  -1   9       44.43       37.16      2.28 o 
  -1  -1   9      215.43      213.39      4.50 o 
   0  -1   9        2.27        2.81      0.96 o 
   1  -1   9       63.96       59.94      2.51 o 
   2  -1   9        0.27        0.92      1.02 o 
   3  -1   9       20.53       24.09      1.96 o 
   4  -1   9        4.23        5.31      1.64 o 
   5  -1   9        0.96        0.12      1.51 o 
   6  -1   9        0.61        1.96      1.69 o 
  -6   0   9        0.36        1.49      1.61 o 
  -5   0   9        4.32        4.80      1.35 o 
  -4   0   9        1.66        1.47      1.25 o 
  -3   0   9        6.78        1.45      1.34 o 
  -2   0   9       12.52       15.88      1.61 o 
  -1   0   9       57.97       48.70      2.27 o 
   0   0   9       98.03       89.93      2.83 o 
   1   0   9       22.82       23.76      1.61 o 
   2   0   9       52.55       55.31      2.49 o 
   3   0   9        5.44        6.73      1.44 o 
   4   0   9        1.19        0.59      1.19 o 
   5   0   9       19.33       15.72      2.16 o 
   6   0   9       44.84       41.79      3.26 o 
  -6   1   9        0.89        0.00      1.44 o 
  -5   1   9        6.19        5.03      1.49 o 
  -4   1   9       28.72       27.02      2.30 o 
  -3   1   9        0.15        1.68      1.23 o 
  -2   1   9      180.48      173.20      4.15 o 
  -1   1   9        0.01        0.31      0.81 o 
   0   1   9        0.98        0.72      0.54 o 
   1   1   9        5.83        9.01      1.18 o 
   2   1   9      142.01      149.25      3.57 o 
   3   1   9       18.56       19.63      1.85 o 
   4   1   9       55.75       56.49      2.81 o 
   5   1   9        7.18        7.94      1.73 o 
   6   1   9        2.38        2.66      1.52 o 
  -6   2   9        7.04        7.91      1.67 o 
  -5   2   9        0.36        0.23      1.15 o 
  -4   2   9        6.33        4.25      1.38 o 
  -3   2   9       47.18       49.17      2.44 o 
  -2   2   9        0.61        0.21      0.84 o 
  -1   2   9        6.03        8.53      1.10 o 
   0   2   9       25.89       24.78      1.10 o 
   1   2   9       25.47       24.86      1.57 o 
   2   2   9        1.73        0.47      0.84 o 
   3   2   9       30.50       29.47      1.86 o 
   4   2   9        0.27        1.56      1.24 o 
   5   2   9        2.58        2.37      1.53 o 
   6   2   9        1.45        0.60      1.56 o 
  -6   3   9        0.62        0.00      1.33 o 
  -5   3   9        5.60        4.14      1.38 o 
  -4   3   9        7.10        9.69      1.59 o 
  -3   3   9        1.56        1.87      1.22 o 
  -2   3   9       26.00       21.22      1.77 o 
  -1   3   9        1.71        0.19      0.98 o 
   0   3   9       39.46       37.22      1.30 o 
   1   3   9       54.45       50.64      2.13 o 
   2   3   9        3.32        4.53      1.02 o 
   3   3   9       88.60       88.48      2.81 o 
   4   3   9        6.79        5.78      1.45 o 
   5   3   9        3.54        4.44      1.30 o 
   6   3   9        3.58        4.23      1.34 o 
  -5   4   9        2.50        0.22      1.69 o 
  -4   4   9        1.53        1.91      1.36 o 
  -3   4   9      123.93      112.73      3.69 o 
  -2   4   9        1.29        2.27      0.92 o 
  -1   4   9       15.00       18.13      1.57 o 
   0   4   9      170.66      170.16      4.83 o 
   1   4   9       75.67       79.87      2.61 o 
   2   4   9        4.92        0.55      1.02 o 
   3   4   9       11.41       10.99      1.39 o 
   4   4   9       15.13       13.68      1.56 o 
   5   4   9       13.11       11.26      1.46 o 
   6   4   9        3.26        4.96      1.17 o 
  -5   5   9       24.63       18.01      2.30 o 
  -4   5   9        0.44        1.43      1.22 o 
  -3   5   9        5.48        6.40      1.28 o 
  -2   5   9       26.85       32.62      2.14 o 
  -1   5   9      145.10      140.71      3.72 o 
   0   5   9        1.42        1.77      1.52 o 
   1   5   9       12.35        7.77      1.49 o 
   2   5   9      154.13      157.86      3.79 o 
   3   5   9       42.46       40.81      2.09 o 
   4   5   9       39.37       36.30      2.13 o 
   5   5   9       16.50       15.83      1.70 o 
   6   5   9        9.68        9.88      1.37 o 
  -4   6   9        0.67        1.17      1.38 o 
  -3   6   9        6.65        7.48      1.66 o 
  -2   6   9        0.50        1.21      1.21 o 
  -1   6   9       10.34       10.34      1.56 o 
   0   6   9      123.52      125.04      2.46 o 
   1   6   9       40.46       41.12      2.15 o 
   2   6   9       41.05       34.83      1.01 o 
   3   6   9       69.31       61.45      0.98 o 
   4   6   9       52.26       58.68      2.70 o 
   5   6   9        5.79        6.34      1.11 o 
  -3   7   9        0.43        0.10      1.30 o 
  -2   7   9       81.92       97.28      3.53 o 
  -1   7   9       15.55       15.56      1.72 o 
   0   7   9        1.75        0.80      0.86 o 
   1   7   9        5.44        3.95      1.39 o 
   2   7   9        1.03        0.09      0.98 o 
   3   7   9        4.39        4.71      1.35 o 
   4   7   9        1.19        0.47      1.10 o 
   5   7   9        1.11        1.65      1.01 o 
  -2   8   9        5.50       10.28      1.68 o 
  -1   8   9       38.23       49.32      2.68 o 
   0   8   9        8.50        9.48      1.09 o 
   1   8   9        0.01        0.70      0.87 o 
   2   8   9        1.62        3.09      1.08 o 
   3   8   9       17.50       18.42      1.78 o 
  -2  -4  10        7.29        7.32      1.37 o 
  -1  -4  10        0.74        0.27      1.14 o 
   0  -4  10        0.38        0.29      0.77 o 
   1  -4  10        7.60        4.15      1.48 o 
   2  -4  10        7.78        8.09      1.47 o 
  -4  -3  10        2.19        0.26      1.26 o 
  -3  -3  10        0.42        0.18      1.08 o 
  -2  -3  10        1.26        1.59      1.13 o 
  -1  -3  10        4.58        2.48      1.33 o 
   0  -3  10        9.75       11.94      1.07 o 
   1  -3  10       10.44       11.31      1.60 o 
   2  -3  10       27.60       28.19      2.09 o 
   3  -3  10       84.02       78.67      3.63 o 
   4  -3  10       21.32       20.70      2.28 o 
  -4  -2  10        0.01        0.19      1.04 o 
  -3  -2  10        5.81        3.15      1.28 o 
  -2  -2  10        9.86       10.46      1.41 o 
  -1  -2  10        1.70        0.50      1.01 o 
   0  -2  10       33.11       30.97      3.26 o 
   1  -2  10      127.42      131.15      3.99 o 
   2  -2  10        2.28        2.94      1.32 o 
   3  -2  10        2.09        1.28      1.38 o 
   4  -2  10        0.79        3.49      1.36 o 
  -5  -1  10       16.42       26.49      2.33 o 
  -4  -1  10        0.38        0.22      1.32 o 
  -3  -1  10        2.70        3.01      1.40 o 
  -2  -1  10        0.62        0.21      1.06 o 
  -1  -1  10       26.09       23.06      1.99 o 
   0  -1  10       23.42       20.88      1.32 o 
   1  -1  10       19.04       23.39      1.95 o 
   2  -1  10       10.06        7.06      1.68 o 
   3  -1  10        5.92        5.99      1.66 o 
   4  -1  10        1.44        2.38      1.43 o 
   5  -1  10        9.96       11.39      1.74 o 
  -5   0  10        0.05        1.00      1.23 o 
  -4   0  10        0.01        1.49      1.03 o 
  -3   0  10        0.07        0.46      1.37 o 
  -2   0  10       32.76       33.30      2.22 o 
  -1   0  10       13.58        8.51      1.39 o 
   0   0  10      109.58      120.15      2.87 o 
   1   0  10       20.95       22.26      1.87 o 
   2   0  10       81.41       87.85      3.21 o 
   3   0  10       26.49       21.80      2.26 o 
   4   0  10        7.23        9.17      1.68 o 
   5   0  10        1.40        1.77      1.65 o 
  -5   1  10        3.57        2.85      1.49 o 
  -4   1  10        1.40        2.20      1.40 o 
  -3   1  10        2.78        2.97      1.26 o 
  -2   1  10      140.93      131.61      3.95 o 
  -1   1  10       35.52       36.02      2.19 o 
   0   1  10       83.17       78.05      3.88 o 
   1   1  10       21.37       29.32      1.82 o 
   2   1  10        9.50        7.39      1.58 o 
   3   1  10       21.78       27.19      2.12 o 
   4   1  10       20.33       21.96      2.15 o 
   5   1  10       11.60       13.13      2.00 o 
   6   1  10       16.93       13.24      2.64 o 
  -5   2  10        0.01        0.68      1.27 o 
  -4   2  10        0.09        1.97      1.28 o 
  -3   2  10        6.04        6.01      1.37 o 
  -2   2  10       21.22       21.60      1.83 o 
  -1   2  10      130.78      107.22      3.38 o 
   0   2  10        7.16        6.67      1.47 o 
   1   2  10        9.04        5.90      1.24 o 
   2   2  10      167.85      163.08      3.94 o 
   3   2  10       31.80       30.73      2.24 o 
   4   2  10        3.81        3.77      1.49 o 
   5   2  10       18.74       20.69      2.40 o 
   6   2  10        9.26       10.71      2.05 o 
  -5   3  10        0.57        3.51      1.13 o 
  -4   3  10        6.62        8.15      1.49 o 
  -3   3  10       12.62       13.40      1.56 o 
  -2   3  10       22.69       21.47      1.91 o 
  -1   3  10        0.41        0.20      1.11 o 
   0   3  10      164.64      144.65      2.75 o 
   1   3  10        9.52        0.00      0.94 o 
   2   3  10        1.03        2.07      1.04 o 
   3   3  10       52.91       54.98      2.57 o 
   4   3  10       19.11       17.08      1.86 o 
   5   3  10        4.57        7.24      1.53 o 
   6   3  10        3.83        2.00      1.67 o 
  -5   4  10        6.98        6.30      1.54 o 
  -4   4  10        3.16        6.97      1.24 o 
  -3   4  10        4.22        2.20      1.32 o 
  -2   4  10        0.48        0.94      1.16 o 
  -1   4  10       11.35        9.09      1.30 o 
   0   4  10        1.11        1.63      0.69 o 
   1   4  10       13.75       15.08      1.51 o 
   2   4  10      142.87      151.68      3.87 o 
   3   4  10       19.23       19.74      1.69 o 
   4   4  10        5.56        5.13      1.41 o 
   5   4  10       48.13       43.37      2.56 o 
   6   4  10        4.00        3.71      1.45 o 
  -4   5  10        0.20        0.21      1.31 o 
  -3   5  10        3.98        1.71      1.39 o 
  -2   5  10        2.56        1.44      1.24 o 
  -1   5  10        0.05        0.69      1.10 o 
   0   5  10       32.17       28.52      1.40 o 
   1   5  10       50.54       48.62      2.48 o 
   2   5  10       27.06       28.51      1.98 o 
   3   5  10        0.09        1.66      1.11 o 
   4   5  10       11.58        9.08      1.52 o 
   5   5  10       15.87       15.51      1.71 o 
  -3   6  10        9.21       12.06      1.65 o 
  -2   6  10       26.75       33.00      2.21 o 
  -1   6  10        1.10        2.16      1.18 o 
   0   6  10        4.25        4.05      1.11 o 
   1   6  10        1.09        1.23      1.23 o 
   2   6  10       15.87       16.63      1.67 o 
   3   6  10       13.41        8.10      1.61 o 
   4   6  10       36.33       36.82      2.31 o 
   5   6  10        7.42        7.79      1.36 o 
  -2   7  10        1.14        2.13      1.26 o 
  -1   7  10       28.19       30.28      2.31 o 
   0   7  10       41.70       52.90      1.94 o 
   1   7  10        1.10        0.00      1.12 o 
   2   7  10        3.86        7.46      1.26 o 
   3   7  10        0.06        1.29      0.94 o 
   4   7  10        0.47        0.16      1.03 o 
  -1   8  10        1.91        2.29      1.47 o 
   0   8  10        5.87        1.77      3.03 o 
   1   8  10        6.60        8.29      1.33 o 
   2   8  10        0.02        0.08      1.09 o 
  -2  -3  11        1.79        0.99      1.25 o 
  -1  -3  11        3.51        6.05      1.28 o 
   0  -3  11        5.84        6.22      1.00 o 
   1  -3  11        4.68        4.48      1.28 o 
   2  -3  11        8.28        8.65      1.56 o 
  -3  -2  11       11.50       13.96      1.81 o 
  -2  -2  11        0.00        1.09      1.09 o 
  -1  -2  11        4.52        3.59      1.30 o 
   0  -2  11        0.80        0.46      0.89 o 
   1  -2  11        0.55        1.09      1.29 o 
   2  -2  11       35.75       32.83      2.42 o 
   3  -2  11       65.16       70.26      3.44 o 
  -4  -1  11        0.14        2.59      1.19 o 
  -3  -1  11        2.30        4.03      1.38 o 
  -2  -1  11        0.07        1.17      1.17 o 
  -1  -1  11        3.22        2.42      1.27 o 
   0  -1  11       10.59       10.33      2.87 o 
   1  -1  11       23.79       21.84      2.29 o 
   2  -1  11       23.65       26.17      2.12 o 
   3  -1  11       21.65       27.38      2.43 o 
   4  -1  11       18.25       22.40      2.33 o 
  -4   0  11        0.10        1.58      1.25 o 
  -3   0  11        5.71        2.17      1.59 o 
  -2   0  11        0.03        1.24      1.24 o 
  -1   0  11        1.54        1.51      1.30 o 
   0   0  11       52.10       51.17      4.66 o 
   1   0  11        6.92        8.48      1.49 o 
   2   0  11       73.94       85.39      3.36 o 
   3   0  11       15.24       17.47      1.93 o 
   4   0  11        0.50        0.96      1.55 o 
  -4   1  11        5.41        6.09      1.73 o 
  -3   1  11        0.70        0.35      1.38 o 
  -2   1  11        0.65        1.00      1.11 o 
  -1   1  11        1.18        0.95      1.28 o 
   0   1  11       53.12       45.67      2.75 o 
   1   1  11       38.44       40.18      2.19 o 
   2   1  11        1.52        2.79      1.29 o 
   3   1  11        8.84        8.37      1.81 o 
   4   1  11        1.97        1.79      1.43 o 
   5   1  11        2.22        1.97      1.59 o 
  -4   2  11       10.77        9.85      1.95 o 
  -3   2  11        1.58        0.46      1.37 o 
  -2   2  11        0.32        0.98      1.21 o 
  -1   2  11        5.26        2.59      1.35 o 
   0   2  11       63.07       55.55      3.23 o 
   1   2  11       14.46        8.90      1.55 o 
   2   2  11       22.84       20.56      1.85 o 
   3   2  11        8.60        8.51      1.72 o 
   4   2  11       53.04       55.48      3.32 o 
   5   2  11        0.98        4.60      1.42 o 
  -4   3  11        0.82        0.11      1.57 o 
  -3   3  11        0.32        0.66      1.34 o 
  -2   3  11        3.69        4.71      1.29 o 
  -1   3  11        0.49        0.92      1.02 o 
   0   3  11        0.89        2.21      1.32 o 
   1   3  11        0.07        1.53      1.06 o 
   2   3  11       24.91       21.65      1.90 o 
   3   3  11       42.19       45.32      2.48 o 
   4   3  11       75.33       75.44      3.34 o 
   5   3  11        0.61        1.31      1.51 o 
  -4   4  11        1.10        1.09      1.52 o 
  -3   4  11        2.83        3.47      1.41 o 
  -2   4  11        0.63        1.26      1.16 o 
  -1   4  11       49.78       46.84      2.61 o 
   0   4  11        8.09        6.17      0.96 o 
   1   4  11        0.01        1.05      1.15 o 
   2   4  11       25.21       22.12      1.89 o 
   3   4  11       49.19       46.93      2.72 o 
   4   4  11       34.04       32.54      2.49 o 
   5   4  11        8.53        7.91      1.70 o 
  -3   5  11        0.18        0.62      1.16 o 
  -2   5  11        4.03        5.01      1.33 o 
  -1   5  11       16.73       16.35      1.68 o 
   0   5  11        4.36        3.30      0.92 o 
   1   5  11       23.73       24.94      1.91 o 
   2   5  11       12.24        8.28      1.59 o 
   3   5  11       16.61       16.87      1.94 o 
   4   5  11       86.83       83.92      3.55 o 
  -2   6  11        1.35        0.79      1.38 o 
  -1   6  11        7.33        6.30      1.46 o 
   0   6  11        2.11        1.56      1.44 o 
   1   6  11        0.34        0.19      1.13 o 
   2   6  11        2.17        1.20      1.11 o 
   3   6  11        7.96        7.06      1.44 o 
   4   6  11       16.65       15.30      1.86 o 
  -1   7  11        0.34        2.06      1.22 o 
   0   7  11        3.14        3.14      1.40 o 
   1   7  11        0.33        0.28      1.10 o 
   2   7  11        2.22        3.02      1.34 o 
   0  -2  12        1.05        0.29      0.94 o 
   1  -2  12        0.29        3.71      1.05 o 
  -2  -1  12        1.73        2.87      1.23 o 
  -1  -1  12        1.78        1.02      1.34 o 
   0  -1  12        0.08        0.94      2.55 o 
   1  -1  12        1.74        0.10      1.23 o 
   2  -1  12       10.33       13.26      1.66 o 
  -3   0  12       10.96       13.48      1.88 o 
  -2   0  12        0.11        0.44      1.32 o 
  -1   0  12        5.94        6.64      1.61 o 
   0   0  12        0.04        0.90      0.90 o 
   1   0  12        4.11        2.85      1.38 o 
   2   0  12       46.50       51.60      2.90 o 
   3   0  12        5.90       10.77      1.89 o 
  -3   1  12        0.07        1.55      1.23 o 
  -2   1  12        8.39        6.90      1.53 o 
  -1   1  12        2.14        0.95      1.27 o 
   0   1  12        4.29        5.44      1.02 o 
   1   1  12        4.55        5.65      1.47 o 
   2   1  12        9.56        9.35      1.61 o 
   3   1  12       10.20       15.16      2.00 o 
  -3   2  12        5.68        6.96      1.77 o 
  -2   2  12        6.66       10.24      1.72 o 
  -1   2  12        0.68        0.83      1.03 o 
   0   2  12        0.54        1.44      0.99 o 
   1   2  12        7.22        7.73      1.46 o 
   2   2  12        7.39        7.97      1.36 o 
   3   2  12        5.96        6.30      1.39 o 
   4   2  12       15.93       15.71      2.46 o 
  -3   3  12        0.57        1.41      1.41 o 
  -2   3  12        0.00        0.84      1.05 o 
  -1   3  12       10.08        5.77      1.42 o 
   0   3  12        0.72        0.86      0.86 o 
   1   3  12        4.04        4.46      1.24 o 
   2   3  12        2.98        4.03      1.22 o 
   3   3  12        6.42        3.38      1.41 o 
   4   3  12        0.14        0.00      1.35 o 
  -2   4  12        0.60        0.41      1.44 o 
  -1   4  12        2.54        0.50      1.39 o 
   0   4  12        2.11        1.24      1.68 o 
   1   4  12       62.72       52.15      2.73 o 
   2   4  12        1.49        2.50      1.21 o 
   3   4  12        0.91        1.83      1.28 o 
  -2   5  12        3.25        0.10      1.39 o 
  -1   5  12        1.59        6.40      1.46 o 
   0   5  12        0.27        0.30      0.83 o 
   1   5  12        0.79        0.18      1.21 o 
   2   5  12        0.27        0.46      1.19 o 
   3   5  12        2.44        1.79      1.16 o 
   0   6  12        5.48        4.16      1.81 o 
   1   6  12        3.27        2.65      1.19 o 
   2   6  12        3.35        2.95      1.35 o 
   0   1  13        4.89        4.57      0.91 o 
   1   1  13        3.92        3.56      1.63 o 
  -1   2  13        0.39        0.70      1.40 o 
   0   2  13        0.38        1.54      0.88 o 
   1   2  13        1.68        0.38      1.32 o 
  -1   3  13        1.38        1.27      1.27 o 
   0   3  13        0.67        0.59      0.76 o 
   1   3  13        5.07        4.77      1.19 o 
                                                 
